# Supplementary material for: Differential Effects of Trp53 Alterations in Murine Colorectal Cancer
Source: Cancers (Basel). 2021 Feb 15;13(4):808. doi: 10.3390/cancers13040808 (PMC7919037; doi:10.3390/cancers13040808)
Supplement: Supplementary file 1 [file cancers-13-00808-s001.zip]

Archive with 3 entries (2 files):
- cancers-1097481-Supplementary Materials/
- cancers-1097481-Supplementary Materials/cancers-1097481-Supplementary Materials.pdf
- cancers-1097481-Supplementary Materials/cancers-1097481-Supplementary Materials.xlsx
