# Supplementary material for: Differential Effects of Trp53 Alterations in Murine Colorectal Cancer
Source: Cancers (Basel). 2021 Feb 15;13(4):808. doi: 10.3390/cancers13040808 (PMC7919037; doi:10.3390/cancers13040808)
Supplement: Supplementary file 1 [file cancers-13-00808-s001.zip › cancers-1097481-Supplementary Materials/cancers-1097481-Supplementary Materials.xlsx]

## Sheet: Table S1
Table S1. List of genes which are mutated in both the GEMM and the The Cancer Genome Atlas (TCGA) human CRC dataset. Genes which are altered in >1% of TCGA cases (TCGA>1% genes) are marked in bold.
Apc	AK	AKPfl	AKPr
AKAP9	AKAP9	ADAM18	ABCG4
APC	APC	AFF1	ABL2
HOXA13	CASC1	AFM	ADAM18
HSP90AB1	HOXA13	AHNAK2	AIM2
IDH2	HSP90AB1	AKAP9	AKAP9
JAK3	IDH2	APC	APC
NR3C1	JAK3	ARHGAP36	ARHGAP35
PCDHB5	KRAS	ARID1A	ARHGAP36
	NR3C1	ARID1B	ARHGEF12
	PCDHB5	ATRX	ARID1B
		AURKA	ARID5B
		AURKC	ATM
		BCOR	ATP10A
		BLM	BLM
		BMS1	BMS1
		BPIFB3	CASC1
		CAMTA1	CCNE1
		CASC1	CD22
		CDH1	CDK12
		CDH11	CDK4
		CDK12	CDK6
		CDK6	CHD1
		CDKN1B	CNTN6
		CHD4	COL11A1
		CHEK2	CRTC3
		CMAS	CRYGC
		CNTN6	CXCR4
		CREB3L2	CYLC2
		CRTC3	DDX6
		CSF3R	DNAH12
		CYP7B1	ECT2L
		DAXX	EIF4A2
		DOCK2	ELF3
		ELF4	ELF4
		ERBB2	ELL
		ESR1	ERBB2
		ETV6	ERCC2
		FANCC	ESR1
		FANCI	FANCC
		FANCM	FANCI
		FAT3	FAT2
		FAT4	FBXW7
		FGFR4	FGA
		FLT3	FHIT
		FNDC1	FLG
		FOXA1	FNDC1
		FOXA2	GDF3
		FSCB	GJA10
		GLI1	GML
		GUCY2F	GRB14
		GYS2	HAS1
		GZMA	HMMR
		GZMK	HOXA13
		HOXA13	HSP90AB1
		HSP90AB1	ICE1
		ICE1	IDH2
		IDH2	IFNA2
		IGF1R	IGF1R
		IKZF3	IKBKE
		IL6ST	IKZF3
		ITIH2	JAK3
		JAK3	KAT6B
		JARID2	KCNH1
		KMT2A	KMT2A
		KRAS	KMT2B
		MAP3K1	KMT2D
		MAP3K6	KRAS
		MDC1	KTN1
		MN1	LCT
		MPL	LRRIQ1
		MSI2	LRRK2
		MUTYH	MBD4
		MYB	MSI2
		NF1	MYB
		NKAPL	NCSTN
		NME8	NF1
		NOTCH4	NLRP5
		NR3C1	NMUR2
		NTRK3	NOD1
		NTSR2	NOX3
		NUMA1	NR3C1
		OBSCN	OBSCN
		PCDH9	OTX2
		PCDHB5	PARP2
		PCM1	PASK
		PGK2	PCDHB5
		PICALM	PCLO
		PIK3C2G	PCM1
		PML	PDE4DIP
		POLE	PDZRN4
		PRDM16	PIK3R2
		PRDM2	PNRC1
		PTCH1	POLD1
		PTPRO	PTCH1
		QRFPR	PTPRD
		RAD51C	RAD51D
		RET	RPA1
		RNF213	RPGR
		RPA1	SCN10A
		RXFP2	SGCZ
		RYBP	SMARCD1
		RYR2	SNED1
		SGCZ	SYCP1
		SIRT4	TAF15
		SLITRK1	TECTA
		SPATA16	THRAP3
		SPEN	TIGD4
		SYCP1	TNFAIP3
		SYNE1	TNN
		TAAR1	TNR
		TECTA	TOX
		TFEB	TP53
		THRAP3	TPTE
		TIGD4	TRAF5
		TMCO2	TRAF7
		TMPRSS2	TRIOBP
		TNFAIP3	TSC2
		TOX	TSHZ3
		TP53	U2AF2
		TPTE	WHSC1L1
		TRIP11	WNK1
		TYK2	WRN
		U2AF2	XPA
		UHRF1BP1L
		WRN
		XRCC3
		ZFHX3

## Sheet: Table S2 Overlapping genes
Apc	AK	AKPr	AKPfl	Apc/AK	Apc/AKPr	Apc/AKPfl	AK/AKPr	AK/AKPfl	AKPr/AKPfl	Apc/AK/AKPr	Apc/AK/AKPfl	Apc/AKPr/AKPfl	AK/AKPr/AKPfl	Apc/AK/AKPr/AKPfl
1110059E24Rik	2610305D13Rik	1110032A03Rik	1110037F02Rik	2610305D13Rik	2610305D13Rik	2610305D13Rik	2610305D13Rik	2610305D13Rik	1700086D15Rik	2610305D13Rik	2610305D13Rik	2610305D13Rik	2610305D13Rik	2610305D13Rik
2610305D13Rik	4930518I15Rik	1300017J02Rik	1500011B03Rik	4930518I15Rik	4930518I15Rik	4930518I15Rik	4930518I15Rik	4930518I15Rik	1810065E05Rik	4930518I15Rik	4930518I15Rik	4930518I15Rik	4930518I15Rik	4930518I15Rik
4930518I15Rik	5430421N21Rik	1600002H07Rik	1600014C23Rik	5730596B20Rik	5730596B20Rik	5730596B20Rik	5430421N21Rik	5730596B20Rik	2010111I01Rik	5730596B20Rik	5730596B20Rik	5730596B20Rik	5730596B20Rik	5730596B20Rik
5730596B20Rik	5730596B20Rik	1700010I14Rik	1700001J03Rik	A530032D15Rik	A530032D15Rik	A530032D15Rik	5730596B20Rik	A530032D15Rik	2210407C18Rik	A530032D15Rik	A530032D15Rik	A530032D15Rik	A530032D15Rik	A530032D15Rik
A530032D15Rik	A530032D15Rik	1700011H14Rik	1700011M02Rik	AC133103.1	AC133103.1	AC133103.6	A530032D15Rik	AC133103.6	2300003K06Rik	AC133103.1	AC133103.6	AC133103.6	AC133103.6	AC133103.6
AC132444.2	AC133103.1	1700012L04Rik	1700013G24Rik	AC133103.5	AC133103.6	AC168977.1	AC133103.1	AC133103.7	2410141K09Rik	AC133103.6	AC168977.1	AC168977.1	AC133103.7	AC168977.1
AC133103.1	AC133103.5	1700017B05Rik	1700014D04Rik	AC133103.6	AC168977.1	Adcy7	AC133103.6	AC168977.1	2610305D13Rik	AC168977.1	Adcy7	Adcy7	AC168977.1	Adcy7
AC133103.5	AC133103.6	1700019B03Rik	1700031F05Rik	AC168977.1	Adcy7	Akap9	AC133103.7	Adcy7	2810021J22Rik	Adcy7	Akap9	Akap9	Adcy7	Akap9
AC133103.6	AC133103.7	1700019G17Rik	1700067P10Rik	Adcy7	Akap9	Aktip	AC168977.1	Akap9	3110040N11Rik	Akap9	Aktip	Aktip	Akap9	Aktip
AC168977.1	AC168977.1	1700019O17Rik	1700086D15Rik	Akap9	Aktip	AW822073	Adcy7	Aktip	4930444G20Rik	Aktip	AW822073	AW822073	Aktip	AW822073
Adcy7	Adcy7	1700020L24Rik	1810030O07Rik	Aktip	Amfr	Bdh1	Akap9	Asun	4930518I15Rik	AW822073	Bdh1	Bdh1	AW822073	Bdh1
Akap9	Akap9	1700021F05Rik	1810032O08Rik	AW822073	Apol11b	C130026I21Rik	Aktip	AW822073	4933427D14Rik	Bdh1	C130026I21Rik	C130026I21Rik	Bdh1	C130026I21Rik
Aktip	Aktip	1700029J07Rik	1810062G17Rik	Bdh1	AW822073	Capns2	AW822073	Bdh1	5730596B20Rik	C130026I21Rik	Cdv3	Capns2	C130026I21Rik	Gm13145
Amfr	Asun	1700030K09Rik	1810065E05Rik	C130026I21Rik	Bdh1	Cdv3	Bdh1	C130026I21Rik	6430573F11Rik	Cdv3	Chd9	Cdv3	Casc1	Cdv3
Apol11b	AW822073	1700049G17Rik	2010107E04Rik	Gm13145	C130026I21Rik	Ces1a	C130026I21Rik	Casc1	9430015G10Rik	Chd9	Cyp3a44	Ces1a	Cdv3	Chd9
AW822073	Bdh1	1700086D15Rik	2010111I01Rik	Cdv3	Capns2	Ces1b	Casc1	Ccdc91	A2m	Cox4i1	Dhtkd1	Ces1b	Chd9	Cyp3a44
Bdh1	C130026I21Rik	1700123O20Rik	2210016F16Rik	Chd9	cds_end_NF	Ces1c	Cdv3	Cdv3	A530032D15Rik	Crispld2	Duxf3	Ces1c	Cyp3a44	Dhtkd1
C130026I21Rik	Casc1	1810065E05Rik	2210407C18Rik	Cox4i1	Cdv3	Chd9	Chd9	Chd9	Abcc3	Cyp3a44	Fto	Chd9	Dhtkd1	Duxf3
Capns2	Ccdc91	2010111I01Rik	2300002M23Rik	Crispld2	Ces1a	Cyp3a44	Cox4i1	Cyp3a44	AC133103.6	Dhtkd1	Gm10471	Cyp3a44	Duxf3	Fto
Cdv3	Cdv3	2200002D01Rik	2300003K06Rik	Cyp3a44	Ces1b	Dhtkd1	Crispld2	Dhtkd1	AC133103.7	Dppa5a	Gm13139	Dhtkd1	Fto	Gm10471
Ces1a	Chd9	2200002J24Rik	2310057J18Rik	Dhtkd1	Ces1c	Duxf3	Cyp3a44	Duxf3	AC168977.1	Duxf3	Gm13145	Duxf3	Gm10471	Gm13139
Ces1b	Cox4i1	2210404O09Rik	2310061I04Rik	Dppa5a	Ces1g	Fto	Dhtkd1	Fto	Acan	Fto	Gm13152	Fto	Gm13139	Gm13152
Ces1c	Crispld2	2210407C18Rik	2410004P03Rik	Duxf3	Ces1h	Gm10471	Dppa5a	Gm10471	Acap3	Gm10471	Gm13157	Gm10471	Gm13145	Gm13157
Ces1g	Cyp3a44	2300003K06Rik	2410089E03Rik	Fto	Ces5a	Gm13139	Duxf3	Gm13139	Adam18	Gm13139	Gm13212	Gm13139	Gm13152	Gm13212
Ces1h	Dhtkd1	2300005B03Rik	2410141K09Rik	Gm10471	Chd9	Gm13145	Fto	Gm13145	Adam20	Gm13145	Gm13235	Gm13145	Gm13157	Gm13235
Ces5a	Dppa5a	2310002L09Rik	2610305D13Rik	Gm11042	Cox4i1	Gm13152	Gm10471	Gm13152	Adam24	Gm13152	Gm13251	Gm13152	Gm13212	Gm13251
Chd9	Duxf3	2410141K09Rik	2700049A03Rik	Gm13139	Crispld2	Gm13157	Gm13139	Gm13157	Adam25	Gm13157	Gm14412	Gm13157	Gm13235	Gm14412
Cox4i1	Egr1	2610305D13Rik	2810021J22Rik	Gm13152	Cyp3a44	Gm13212	Gm13145	Gm13212	Adam3	Gm13212	Gm1979	Gm13212	Gm13251	Gm1979
Crispld2	Fto	2810021J22Rik	2900092C05Rik	Gm13157	Dhtkd1	Gm13225	Gm13152	Gm13235	Adam39	Gm13235	Gm21190	Gm13235	Gm14412	Gm21190
Cyp3a44	Gm10471	2810428I15Rik	3110040N11Rik	Gm13212	Dppa5a	Gm13235	Gm13157	Gm13251	Adam9	Gm13251	Gm21608	Gm13251	Gm1979	Gm21608
Dhtkd1	Gm11042	3110040N11Rik	4921501E09Rik	Gm13235	Duxf3	Gm13251	Gm13212	Gm14412	Adamtsl3	Gm14412	Gm21663	Gm14412	Gm21190	Gm21663
Dppa5a	Gm13139	3425401B19Rik	4921508M14Rik	Gm13251	Fto	Gm14412	Gm13235	Gm1979	Adcy7	Gm1979	Gm21680	Gm1979	Gm21608	Gm21680
Duxf3	Gm13145	3632451O06Rik	4921511H03Rik	Gm14412	Gm10354	Gm1979	Gm13251	Gm21190	Adh5	Gm21190	Gm3486	Gm21190	Gm21663	Gm3486
Fto	Gm13152	3830406C13Rik	4921517D22Rik	Gm1979	Gm10471	Gm21190	Gm14412	Gm21608	Adpgk	Gm21608	Gm5591	Gm21608	Gm21680	Gm5591
Gm10354	Gm13157	4732456N10Rik	4921530L21Rik	Gm21190	Gm13139	Gm21608	Gm17019	Gm21663	AF366264	Gm21663	Gm5611	Gm21663	Gm3486	Gm5611
Gm10471	Gm13212	4921507P07Rik	4930408O17Rik	Gm21608	Gm13145	Gm21663	Gm1979	Gm21680	Agbl1	Gm21680	Gm5862	Gm21680	Gm4950	Gm5862
Gm11042	Gm13235	4930402K13Rik	4930412O13Rik	Gm21663	Gm13152	Gm21680	Gm21190	Gm3486	AI429214	Gm3486	Gm6483	Gm3486	Gm5591	Gm6483
Gm11168	Gm13251	4930432M17Rik	4930427A07Rik	Gm21680	Gm13157	Gm3486	Gm21608	Gm4950	AI481877	Gm5591	Gm6625	Gm5591	Gm5611	Gm6625
Gm13139	Gm14412	4930433I11Rik	4930444G20Rik	Gm3486	Gm13212	Gm5591	Gm21663	Gm5591	Aim1	Gm5611	Gm6658	Gm5611	Gm5862	Gm6658
Gm13145	Gm17019	4930444G20Rik	4930486L24Rik	Gm5591	Gm13235	Gm5611	Gm21680	Gm5611	Akap1	Gm5862	Gm7104	Gm5862	Gm6483	Gm7104
Gm13152	Gm1979	4930452B06Rik	4930518I15Rik	Gm5611	Gm13251	Gm5862	Gm3486	Gm5616	Akap10	Gm6483	Gm7954	Gm6483	Gm6625	Gm7954
Gm13157	Gm21190	4930474N05Rik	4930522L14Rik	Gm5862	Gm14412	Gm6483	Gm4950	Gm5862	Akap13	Gm6625	Gm8068	Gm6625	Gm6658	Gm8068
Gm13212	Gm21608	4930518I15Rik	4930524B15Rik	Gm6483	Gm1979	Gm6625	Gm5591	Gm6483	Akap9	Gm6658	Gm9758	Gm6658	Gm7104	Gm9758
Gm13225	Gm21663	4930563M21Rik	4930549C01Rik	Gm6625	Gm21190	Gm6658	Gm5611	Gm6625	Akna	Gm7104	Hoxa13	Gm7104	Gm7954	Hoxa13
Gm13235	Gm21680	4931406C07Rik	4933413G19Rik	Gm6658	Gm21608	Gm7104	Gm5862	Gm6658	Aktip	Gm7347	Hsp90ab1	Gm7954	Gm8068	Hsp90ab1
Gm13251	Gm3486	4931406P16Rik	4933427D14Rik	Gm7104	Gm21663	Gm7954	Gm6483	Gm7104	Alpk3	Gm7954	Idh2	Gm8068	Gm9758	Idh2
Gm14412	Gm4950	4932414N04Rik	4933427I04Rik	Gm7347	Gm21680	Gm8068	Gm6625	Gm7954	Ankfn1	Gm8068	Irx3	Gm9758	Hoxa13	Irx3
Gm1979	Gm5591	4932415D10Rik	4933428G20Rik	Gm7954	Gm3486	Gm9758	Gm6658	Gm8068	Ankrd26	Gm9758	Irx6	Hoxa13	Hsp90ab1	Irx6
Gm21190	Gm5611	4933409G03Rik	5430403G16Rik	Gm8068	Gm4978	Hoxa13	Gm7104	Gm9758	Ankrd65	Hjurp	Jak3	Hsp90ab1	Idh2	Jak3
Gm21608	Gm5616	4933427D06Rik	5730596B20Rik	Gm9758	Gm5591	Hsp90ab1	Gm7347	Hoxa13	Apoa1	Hoxa13	Krt83	Idh2	Irx3	Krt83
Gm21663	Gm5862	4933427D14Rik	5830473C10Rik	Hjurp	Gm5611	Idh2	Gm7954	Hsp90ab1	Apoc3	Hsp90ab1	Lama5	Irx3	Irx6	Lama5
Gm21680	Gm6483	5430421N21Rik	6030419C18Rik	Hoxa13	Gm5862	Irx3	Gm8068	Idh2	Arhgap36	Idh2	Lpcat2	Irx6	Jak3	Lpcat2
Gm3486	Gm6625	5730559C18Rik	6030458C11Rik	Hsp90ab1	Gm6483	Irx6	Gm9758	Irx3	Arhgef10	Irx3	Mroh2a	Jak3	Kras	Mroh2a
Gm4978	Gm6658	5730596B20Rik	6430573F11Rik	Idh2	Gm6625	Jak3	Hjurp	Irx6	Arhgef11	Irx6	Muc4	Krt83	Krt83	Muc4
Gm5591	Gm7104	6430573F11Rik	9030617O03Rik	Irx3	Gm6658	Krt83	Hoxa13	Jak3	Arid1b	Jak3	Muc6	Lama5	Lama5	Muc6
Gm5611	Gm7347	9230019H11Rik	9030624G23Rik	Irx6	Gm7104	Lama5	Hsp90ab1	Kras	Aspa	Krt83	Nod2	Lpcat2	Lmntd1	Nod2
Gm5862	Gm7954	9230112D13Rik	9130008F23Rik	Jak3	Gm7347	Lpcat2	Idh2	Krt83	Asph	Lama5	Nr3c1	Mroh2a	Lpcat2	Nr3c1
Gm6483	Gm8068	9430015G10Rik	9230102O04Rik	Krt83	Gm7954	Mroh2a	Irx3	Lama5	Atp10b	Lpcat2	Pcdha12	Muc4	Lrmp	Pcdha12
Gm6625	Gm9758	9530053A07Rik	9330159F19Rik	Lama5	Gm8068	Muc4	Irx6	Lmntd1	Aurkaip1	Mroh2a	Pcdhb5	Muc6	Lyrm5	Pcdhb5
Gm6658	Hdlbp	9630041A04Rik	9430007A20Rik	Lpcat2	Gm9758	Muc6	Jak3	Lpcat2	AW011738	Muc4	Pcdhb6	Nlrc5	Mroh2a	Pcdhb6
Gm7104	Hjurp	9830147E19Rik	9430015G10Rik	Mroh2a	Hjurp	Nlrc5	Kras	Lrmp	AW822073	Muc6	Pcdhb8	Nod2	Muc4	Pcdhb8
Gm7347	Hoxa13	9930012K11Rik	9530002B09Rik	Muc4	Hoxa13	Nod2	Krt83	Lyrm5	AY761184	Nod2	Pcdhb9	Nr3c1	Muc6	Pcdhb9
Gm7954	Hsp90ab1	A130051J06Rik	9530077C05Rik	Muc6	Hsp90ab1	Nr3c1	Lama5	Mroh2a	Bco2	Nr3c1	Rbl2	Pcdha12	Nod2	Rbl2
Gm8068	Idh2	A230052G05Rik	9830107B12Rik	Nod2	Idh2	Pcdha12	Lmntd1	Muc4	Bdh1	Pcdha12	Rpgrip1l	Pcdhb5	Nr3c1	Rpgrip1l
Gm9758	Irx3	A2m	9930022D16Rik	Nr3c1	Irx3	Pcdhb5	Lpcat2	Muc6	Blm	Pcdhb5	Rrs1	Pcdhb6	Pcdha12	Rrs1
Hjurp	Irx6	A530032D15Rik	A2m	Pcdha12	Irx6	Pcdhb6	Lrmp	Nod2	Bms1	Pcdhb6	Rsf1	Pcdhb8	Pcdhb5	Rsf1
Hoxa13	Jak3	Aaas	A530016L24Rik	Pcdhb5	Jak3	Pcdhb8	Lyrm5	Nr3c1	Bnc1	Pcdhb8	Sall1	Pcdhb9	Pcdhb6	Sall1
Hsp90ab1	Kras	Aak1	A530032D15Rik	Pcdhb6	Krt83	Pcdhb9	Mroh2a	Pcdha12	Bpnt1	Pcdhb9	Sirpb1a	Rbl2	Pcdhb8	Sirpb1a
Idh2	Krt83	Abca17	A530064D06Rik	Pcdhb8	Lama5	Rbl2	Muc4	Pcdhb5	Btg4	Rbl2	Sirpb1b	Rpgrip1l	Pcdhb9	Sirpb1b
Irx3	Lama5	Abca3	A730018C14Rik	Pcdhb9	Lpcat2	Rpgrip1l	Muc6	Pcdhb6	Btnl10	Rpgrip1l	Sirpb1c	Rrs1	Pfdn2	Sirpb1c
Irx6	Lmntd1	Abca4	A830010M20Rik	Rabgap1	Mroh2a	Rrs1	Nod2	Pcdhb8	Bzrap1	Rrs1	Slc6a20b	Rsf1	Rbl2	Slc6a20b
Jak3	Lpcat2	Abcc3	AA415398	Rbl2	Muc4	Rsf1	Nr3c1	Pcdhb9	C130026I21Rik	Rsf1	Snx20	Sall1	Rpgrip1l	Snx20
Krt83	Lrmp	Abcc6	Aadac	Rhbdf1	Muc6	Sall1	Pcdha12	Pfdn2	C1qtnf5	Sall1	Sp110	Sirpb1a	Rrs1	Sp110
Lama5	Lyrm5	Abcd2	Aasdh	Rpgrip1l	Nlrc5	Sirpb1a	Pcdhb5	Rbl2	C2cd4a	Sirpb1a	Spag9	Sirpb1b	Rsf1	Spag9
Lpcat2	Mroh2a	Abcd3	Aatk	Rrs1	Nod2	Sirpb1b	Pcdhb6	Rpgrip1l	C2cd4b	Sirpb1b	Speer4b	Sirpb1c	Sall1	Speer4b
Mroh2a	Muc4	Abcg4	AB124611	Rsf1	Nr3c1	Sirpb1c	Pcdhb8	Rrs1	Cacna1c	Sirpb1c	Spin2d	Slc6a20b	Sirpb1a	Spin2d
Muc4	Muc6	Abhd4	Abca5	Sall1	Ogfod1	Slc2a4	Pcdhb9	Rsf1	Capns2	Slc6a20b	Thap1	Snx20	Sirpb1b	Thap1
Muc6	Nod2	Abhd6	Abca6	Sirpb1a	Pcdha12	Slc6a20b	Pfdn2	Sall1	Car12	Snx20	Tjp2	Sp110	Sirpb1c	Ugt1a1
Nlrc5	Nr3c1	Abl2	Abcb10	Sirpb1b	Pcdhb5	Snx20	Rbl2	Sirpb1a	Casc1	Sp110	Ugt1a1	Spag9	Slc6a20b	Ugt1a10
Nod2	Pcdha12	Abracl	Abcc3	Sirpb1c	Pcdhb6	Sp110	Rpgrip1l	Sirpb1b	Casc3	Spag9	Ugt1a10	Speer4b	Snx20	Ugt1a2
Nr3c1	Pcdhb5	Abtb1	Abcc4	Slc6a20b	Pcdhb8	Spag9	Rrs1	Sirpb1c	Ccnl2	Speer4b	Ugt1a2	Spin2d	Sp110	Ugt1a5
Ogfod1	Pcdhb6	AC133103.1	Abcc9	Snx20	Pcdhb9	Speer4b	Rsf1	Slc6a20b	Cd5l	Speer4c	Ugt1a5	Thap1	Spag9	Ugt1a6a
Pcdha12	Pcdhb8	AC133103.6	Abcf1	Sp110	Rbl2	Speer4d	Sall1	Smco2	Cdc14b	Spin2d	Ugt1a6a	Ugt1a1	Speer4b	Ugt1a6b
Pcdhb5	Pcdhb9	AC133103.7	Abhd12b	Spag9	Rpgrip1l	Spin2d	Sirpb1a	Snx20	Cdh8	Thap1	Ugt1a6b	Ugt1a10	Spin2d	Ugt1a7c
Pcdhb6	Pfdn2	AC168977.1	AC133103.6	Speer4b	Rrs1	Thap1	Sirpb1b	Sp110	Cdk12	Tmcc1	Ugt1a7c	Ugt1a2	Thap1	Ugt1a8
Pcdhb8	Rabgap1	Acan	AC133103.7	Speer4c	Rsf1	Tjp2	Sirpb1c	Spag9	Cdk6	Ugt1a1	Ugt1a8	Ugt1a5	Ugt1a1	Ugt1a9
Pcdhb9	Rbl2	Acap3	AC168977.1	Spin2d	Rspry1	Ugt1a1	Slc6a20b	Speer4b	Cdv3	Ugt1a10	Ugt1a9	Ugt1a6a	Ugt1a10	Vmn1r3
Rabgap1	Rhbdf1	Acat3	Acacb	Thap1	Sall1	Ugt1a10	Snx20	Spin2d	Ces1a	Ugt1a2	Vmn1r3	Ugt1a6b	Ugt1a2	Vmn2r114
Rbl2	Rpgrip1l	Acin1	Acad8	Tjp2	Sirpb1a	Ugt1a2	Sp110	Thap1	Ces1b	Ugt1a5	Vmn2r114	Ugt1a7c	Ugt1a5	Vmn2r115
Rhbdf1	Rrs1	Ackr1	Acad9	Tmcc1	Sirpb1b	Ugt1a5	Spag9	Tjp2	Ces1c	Ugt1a6a	Vmn2r115	Ugt1a8	Ugt1a6a	Vmn2r117
Rpgrip1l	Rsf1	Acox2	Acan	Ugt1a1	Sirpb1c	Ugt1a6a	Speer4b	Tmtc1	Chd9	Ugt1a6b	Vmn2r117	Ugt1a9	Ugt1a6b	Vmn2r121
Rrs1	Sall1	Acsl1	Acap3	Ugt1a10	Slc6a20b	Ugt1a6b	Speer4c	Trpm6	Chl1	Ugt1a7c	Vmn2r121	Vmn1r3	Ugt1a7c	Vmn2r122
Rsf1	Sirpb1a	Acvrl1	Acbd4	Ugt1a2	Snx20	Ugt1a7c	Spin2d	Ugt1a1	Cldn10	Ugt1a8	Vmn2r122	Vmn2r114	Ugt1a8	Vmn2r89
Rspry1	Sirpb1b	Adam18	Acrbp	Ugt1a5	Sp110	Ugt1a8	Thap1	Ugt1a10	Clpx	Ugt1a9	Vmn2r89	Vmn2r115	Ugt1a9	Zfp180
Sall1	Sirpb1c	Adam20	Acyp2	Ugt1a6a	Speer4b	Ugt1a9	Tmcc1	Ugt1a2	Cluh	Vmn1r3	Zfp180	Vmn2r117	Vmn1r3	Zfp600
Sirpb1a	Slc6a20b	Adam24	Adam17	Ugt1a6b	Speer4c	Vmn1r3	Ubr1	Ugt1a5	Cntn4	Vmn2r114	Zfp600	Vmn2r121	Vmn2r114	Zfp936
Sirpb1b	Smco2	Adam25	Adam18	Ugt1a7c	Spin2d	Vmn2r114	Ugt1a1	Ugt1a6a	Cntn6	Vmn2r115	Zfp936	Vmn2r122	Vmn2r115
Sirpb1c	Snx20	Adam28	Adam1a	Ugt1a8	Thap1	Vmn2r115	Ugt1a10	Ugt1a6b	Cntnap3	Vmn2r116		Vmn2r89	Vmn2r117
Slc2a4	Sp110	Adam29	Adam20	Ugt1a9	Tmcc1	Vmn2r117	Ugt1a2	Ugt1a7c	Coil	Vmn2r117		Zfp180	Vmn2r121
Slc6a20b	Sp140	Adam3	Adam24	Vmn1r3	Ugt1a1	Vmn2r121	Ugt1a5	Ugt1a8	Col27a1	Vmn2r121		Zfp600	Vmn2r122
Snx20	Spag9	Adam30	Adam25	Vmn2r114	Ugt1a10	Vmn2r122	Ugt1a6a	Ugt1a9	Cpne3	Vmn2r122		Zfp936	Vmn2r89
Sp110	Speer4b	Adam39	Adam3	Vmn2r115	Ugt1a2	Vmn2r89	Ugt1a6b	Vmn1r3	Crtc3	Vmn2r89			Zfp180
Spag9	Speer4c	Adam7	Adam39	Vmn2r116	Ugt1a5	Zfp180	Ugt1a7c	Vmn2r114	Csmd1	Zfp180			Zfp600
Speer4b	Spin2d	Adam9	Adam6a	Vmn2r117	Ugt1a6a	Zfp534	Ugt1a8	Vmn2r115	Ctgf	Zfp600			Zfp936
Speer4c	Thap1	Adamdec1	Adam6b	Vmn2r121	Ugt1a6b	Zfp600	Ugt1a9	Vmn2r117	Ctsj	Zfp936
Speer4d	Tjp2	Adamts1	Adam8	Vmn2r122	Ugt1a7c	Zfp936	Vmn1r3	Vmn2r121	Cuedc1
Spin2d	Tmcc1	Adamts16	Adam9	Vmn2r89	Ugt1a8		Vmn2r114	Vmn2r122	Cyb5d1
Thap1	Tmtc1	Adamts20	Adamts12	Zfp148	Ugt1a9		Vmn2r115	Vmn2r89	Cyp3a44
Tjp2	Trpm6	Adamts4	Adamts17	Zfp180	Upf2		Vmn2r116	Zfp180	Cyp7a1
Tmcc1	Ubr1	Adamtsl3	Adamts3	Zfp600	Vmn1r3		Vmn2r117	Zfp600	D8Ertd82e
Ugt1a1	Ugt1a1	Adck4	Adamts9	Zfp936	Vmn2r114		Vmn2r121	Zfp936	D930015E06Rik
Ugt1a10	Ugt1a10	Adcy7	Adamtsl3		Vmn2r115		Vmn2r122		Ddhd2
Ugt1a2	Ugt1a2	Adgrb1	Adcy7		Vmn2r116		Vmn2r89		Defa22
Ugt1a5	Ugt1a5	Adh5	Adgrb2		Vmn2r117		Zfp180		Defa24
Ugt1a6a	Ugt1a6a	Adpgk	Adgrf1		Vmn2r121		Zfp600		Defa26
Ugt1a6b	Ugt1a6b	Aen	Adgrf2		Vmn2r122		Zfp936		Defa3
Ugt1a7c	Ugt1a7c	AF366264	Adgrf4		Vmn2r89				Defa5
Ugt1a8	Ugt1a8	Aga	Adh5		Zfp180				Defa-rs1
Ugt1a9	Ugt1a9	Agbl1	Adpgk		Zfp600				Defa-rs7
Upf2	Vmn1r3	Agl	Adrbk2		Zfp936				Defb39
Vmn1r3	Vmn2r114	Agps	Adssl1						Defb40
Vmn2r114	Vmn2r115	AI429214	AF366264						Defb46
Vmn2r115	Vmn2r116	AI481877	Aff1						Defb5
Vmn2r116	Vmn2r117	AI607873	Afm						Defb8
Vmn2r117	Vmn2r121	Aim1	Afmid						Dgke
Vmn2r121	Vmn2r122	Aim2	Agap2						Dhtkd1
Vmn2r122	Vmn2r89	Akap1	Agbl1						Dlc1
Vmn2r89	Wdr66	Akap10	Ager						Duxf3
Zfp148	Zfp148	Akap13	Agmat						E030030I06Rik
Zfp180	Zfp180	Akap9	Agmo						E130309D14Rik
Zfp534	Zfp600	Akna	Ago4						Elf4
Zfp600	Zfp936	Akt1s1	Agt						Eno2
Zfp936		Aktip	Ahdc1						Enpp1
		Aldoart1	Ahnak2						Epx
		Alg14	Ahr						Erbb2
		Alg9	AI314180						Ercc6l2
		Alkbh6	AI429214						Eri1
		Alms1	AI481877						Esr1
		Alox5	AI661453						Etv3
		Alpi	Aim1						Fabp9
		Alpk3	Aim1l						Fah
		Alyref2	Ak7						Fam114a2
		Amfr	Akap1						Fam132a
		Amhr2	Akap10						Fam21
		Amica1	Akap13						Fam58b
		Ang2	Akap5						Fam81b
		Ang4	Akap6						Fam83g
		Ankfn1	Akap9						Fam90a1a
		Ankle1	Akna						Fancc
		Ankrd26	Akr1c12						Fanci
		Ankrd35	Akr1c13						Fbxw10
		Ankrd65	Akr1c21						Fcrl1
		Ano2	Akr7a5						Fcrl5
		Antxr1	Aktip						Fcrls
		Antxrl	Aldh4a1						Fgd5
		Anxa4	Alg8						Fgf20
		Anxa6	Alkbh1						Fgl1
		Anxa7	Allc						Fndc1
		Anxa9	Alpk3						Foxn2
		Ap4b1	Alpl						Fsd2
		Ap5m1	Amot						Fto
		Apc2	Amph						Fut10
		Apoa1	Angel1						Galnt10
		Apoa2	Angptl8						Gas2l2
		Apoa4	Ankfn1						Gdpgp1
		Apobec3	Ankrd17						Gemin5
		Apobec4	Ankrd26						Ggh
		Apoc3	Ankrd52						Gjc2
		Apoc4	Ankrd55						Gle1
		Apol11b	Ankrd65						Glod4
		Aqp12	Anxa3						Gm10104
		Arhgap22	Anxa5						Gm10184
		Arhgap30	Aoah						Gm10471
		Arhgap33	Apbb1						Gm10647
		Arhgap35	Apex2						Gm10684
		Arhgap36	Aph1b						Gm10775
		Arhgap8	Apoa1						Gm11939
		Arhgef10	Apobec2						Gm12169
		Arhgef11	Apoc3						Gm12253
		Arhgef12	Apold1						Gm13139
		Arhgef18	Apom						Gm13145
		Arhgef40	Apopt1						Gm13152
		Arid1b	Arap1						Gm13157
		Arid3b	Arcn1						Gm13212
		Arid5b	Arhgap23						Gm13235
		Armc10	Arhgap28						Gm13251
		Armc2	Arhgap36						Gm14412
		Armc9	Arhgef10						Gm14548
		Armt1	Arhgef11						Gm14851
		Arnt2	Arhgef17						Gm15284
		Arpp19	Arhgef19						Gm15292
		Arrdc2	Arid1a						Gm15299
		Arsk	Arid1b						Gm15448
		Asah1	Arid4a						Gm15698
		Asb14	Armc5						Gm15922
		Aspa	Art2a-ps						Gm1979
		Aspdh	Art2b						Gm21190
		Asph	Art3						Gm21608
		Atad3a	Art4						Gm21663
		Atf6	Art5						Gm21680
		Atg4b	Arv1						Gm28041
		Atm	Asah1						Gm28557
		Atp10a	Asb3						Gm3486
		Atp10b	Aspa						Gm37389
		Atp1a4	Aspg						Gm4950
		Atp4a	Asph						Gm5096
		Atp6v1b1	Asphd2						Gm5117
		Atxn7	Asun						Gm5591
		Aurkaip1	Atf2						Gm5611
		AW011738	Atf6b						Gm5862
		AW822073	Atf7ip						Gm5900
		Axdnd1	Atg2b						Gm6483
		AY358078	Atg4d						Gm6625
		AY761184	Atmin						Gm6658
		AY761185	Atp10b						Gm7104
		Azi2	Atp11b						Gm7298
		B230359F08Rik	Atp13a2						Gm7954
		B3galt2	Atp2b2						Gm8068
		B3gnt3	Atp6v0b						Gm9758
		B3gnt7	Atp6v1c2						Gm9833
		B4galnt3	Atp7a						Gm9894
		Babam1	Atp8b5						Gm9972
		Baiap2l2	Atrx						Gp6
		Baiap3	AU018091						Gpr63
		Batf3	Auh						Gsg2
		BB014433	Aunip						H60b
		BC003331	Aurka						Havcr1
		BC053393	Aurkaip1						Havcr2
		BC094916	Aurkc						Hbs1l
		BC107364	Avil						Hddc3
		Bcam	AW011738						Hes7
		Bcas2	AW822073						Hgsnat
		Bcl2l12	AY761184						Hiatl1
		Bcl2l13	Aym1						Hic1
		Bcl2l15	Azin2						Hivep2
		Bcl9l	B3galt4						Hnrnpf
		Bco2	B3glct						Hoxa13
		Bdh1	B430306N03Rik						Hsd17b3
		Bend3	Bace2						Hsp90ab1
		Bend7	Bag3						Iba57
		Bid	Bag5						Ice1
		Bik	Baz1a						Idh2
		Blm	BC005561						Ifitm2
		Bmp1	BC017158						Igf1r
		Bmp10	BC022687						Ighv1-69
		Bms1	BC048546						Igtp
		Bnc1	BC049715						Ikzf3
		Bpnt1	BC067074						Ints8
		Btg4	BC080695						Irgm2
		Btnl10	BC089597						Irx3
		Bzrap1	BC100451						Irx6
		C030039L03Rik	Bcat1						Isoc2b
		C130026I21Rik	Bche						Itga6
		C1qtnf5	Bcl2l10						Itgae
		C2cd2l	Bcl2l14						Jak3
		C2cd4a	Bco1						Kars
		C2cd4b	Bco2						Katna1
		C2cd4d	Bcor						Kbtbd11
		C5ar2	Bdh1						Kif23
		Cacna1c	Bex4						Kif24
		Cacna1h	Blm						Klhl32
		Cacna1i	Bmp6						Kmt2a
		Cacna1s	Bmper						Kras
		Cadps	Bms1						Krt10
		Camsap2	Bnc1						Krt12
		Capns2	Bpifb2						Krt20
		Capza1	Bpifb3						Krt222
		Car10	Bpifb4						Krt28
		Car12	Bpnt1						Krt39
		Car4	Bptf						Krt40
		Cars2	Brf1						Krt83
		Casc1	Brix1						Krtap1-3
		Casc3	Bsdc1						Krtap4-1
		Caskin1	Bsnd						Krtap4-2
		Casp8ap2	Btbd19						Krtap9-3
		Catsperg1	Btbd8						Lama2
		Cblc	Btg4						Lama5
		Cbx7	Btnl1						Larp1
		Ccar2	Btnl10						Layn
		Ccdc110	Btnl2						Leng1
		Ccdc114	Btnl4						Lilra5
		Ccdc122	Btnl6						Lilra6
		Ccdc124	Bzrap1						Lmntd1
		Ccdc142	C130026I21Rik						Lonrf1
		Ccdc142	C130079G13Rik						Lpcat2
		Ccdc153	C1qa						Lpo
		Ccdc154	C1qb						Lrig1
		Ccdc162	C1qc						Lrmp
		Ccdc170	C1qtnf5						Lrmp
		Ccdc190	C1ra						Lrrk1
		Ccdc38	C1s1						Lypd8
		Ccdc61	C1s2						Lyrm5
		Ccdc64b	C1s2						Mak16
		Ccdc8	C2						Man2a2
		Ccdc84	C2cd2						Mapk7
		Ccdc9	C2cd3						Matr3
		Ccdc93	C2cd4a						Mboat7
		Ccl25	C2cd4b						Mcph1
		Ccne1	C2cd5						Mdn1
		Ccnf	C4b						Med1
		Ccnl2	C77080						Mfap3
		Ccnt2	C87977						Mfge8
		Ccr1	Cacna1c						Mfrp
		Ccr3	Cacna1g						Mkrn1
		Ccr5	Cage1						Mks1
		Ccr9	Calm4						Mpc1
		Ccser2	Calm5						Mpo
		Cd160	Calr4						Mroh2a
		Cd1d1	Camta1						Mrpl22
		Cd1d2	Cap1						Mrpl55
		Cd209a	Capn5						Msi2
		Cd209b	Capns2						Msr1
		Cd209e	Capzb						Mtfmt
		Cd22	Car12						Mtus1
		Cd244	Car2						Muc4
		Cd276	Car6						Muc6
		Cd3d	Card6						Mug2
		Cd3e	Casc1						Mup10
		Cd3eap	Casc3						Mup14
		Cd48	Caskin2						Mup18
		Cd5l	Casz1						Mup5
		Cd84	Catsperb						Musk
		Cdc14b	Cbr1						Mx1
		Cdc34b	Cc2d1b						Mxra8
		Cdc42ep1	Ccdc144b						Myb
		Cdc42se2	Ccdc15						Myo1e
		Cdh19	Ccdc159						Myocd
		Cdh24	Ccdc163						Naa16
		Cdh7	Ccdc18						Nalcn
		Cdh8	Ccdc24						Ncr1
		Cdhr1	Ccdc28b						Ndufa3
		Cdk12	Ccdc30						Nek3
		Cdk4	Ccdc91						Nf1
		Cdk5rap2	Cchcr1						Nlrc5
		Cdk6	Cckbr						Nlrp1a
		Cdpf1	Ccm2l						Nlrp1b
		Cdv3	Ccni						Nlrp4c
		Ceacam1	Ccnl2						Nlrp4f
		Ceacam10	Ccno						Nlrx1
		Ceacam11	Cd164l2						Nod2
		Ceacam12	Cd19						Nr3c1
		Ceacam13	Cd2ap						Nrg1
		Ceacam14	Cd5l						Nup37
		Ceacam15	Cd7						Nxpe2
		Ceacam16	Cd72						Nxpe4
		Ceacam2	Cdc14b						Obscn
		Ceacam20	Cdc20b						Olfr1320
		Ceacam3	Cdc5l						Olfr224
		Ceacam5	Cdc7						Olfr291
		Ceacam9	Cdca4						Olfr297
		Cebpe	Cdh1						Olfr311
		Celf3	Cdh11						Olfr312
		Celsr1	Cdh13						Olfr313
		Cenpf	Cdh26						Olfr316
		Cenpj	Cdh8						Olfr317
		Cenpl	Cdk12						Olfr318
		Cep164	Cdk20						Olfr319
		Cep170	Cdk6						Olfr320
		Cep44	Cdkl2						Olfr322
		Cep89	Cdkn1b						Olfr323
		Cerk	Cdsn						Olfr324
		Cers1	Cdv3						Olfr325
		Cers4	Cdyl						Olfr328
		Cers5	Cela3a						Olfr329-ps
		Ces1a	Cela3b						Olfr330
		Ces1b	Celf2						Olfr331
		Ces1c	Cemip						Olfr332
		Ces1g	Cenpq						Olfr462
		Ces1h	Cep112						Olfr463
		Ces5a	Cep128						Olfr464
		Cfap126	Cep131						Olfr466
		Cfap54	Cep170b						Olfr891
		Cfap70	Cers3						Olfr907
		Cgn	Ces1a						Olfr911-ps1
		Chchd6	Ces1b						Olfr913
		Chd1	Ces1c						Orc3
		Chd1l	Cfap36						Orm1
		Chd8	Cfap46						Orm3
		Chd9	Cfap61						Oscar
		Cherp	Cfap74						Ovca2
		Chil6	Chac2						Pakap
		Chl1	Chd4						Palm2
		Chml	Chd9						Pank4
		Chodl	Chek2						Pcdha12
		Chrnb4	Chl1						Pcdhb5
		Chrng	Chrdl1						Pcdhb6
		Chst8	Chst4						Pcdhb8
		Cilp2	Cilp						Pcdhb9
		Clasrp	Clcnka						Pcm1
		Cldn10	Clcnkb						Pdgfrl
		Cldn22	Cldn10						Pdzd3
		Clec3b	Cldn20						Pdzrn3
		Clec4f	Clec12b						Pear1
		Clec4g	Clec14a						Perm1
		Clpx	Clec1b						Pfdn2
		Cluh	Clec2e						Phc1
		Cmc1	Clec7a						Phldb1
		Cml1	Clec9a						Pira2
		Cml5	Clmn						Pirb
		Cmtm5	Clpx						Pitpnm3
		Cnih1	Clspn						Pkhd1l1
		Cntn4	Clstn1						Plch2
		Cntn6	Cluh						Pnisr
		Cntnap3	Cmas						Pomk
		Cntnap5a	Cmpk2						Pou2f1
		Cntnap5b	Cnga4						Ppil4
		Cobl	Cngb1						Ppp4r2
		Coil	Cnksr1						Proser2
		Col11a1	Cntn4						Prpf31
		Col15a1	Cntn5						Prpsap2
		Col27a1	Cntn6						Ptch1
		Col2a1	Cntnap3						Ptdss1
		Col4a1	Coa4						Purg
		Col4a2	Cog1						Pusl1
		Col6a3	Cog8						Rad23b
		Colgalt1	Coil						Raet1d
		Colgalt2	Col11a2						Raet1e
		Comp	Col16a1						Rai1
		Copa	Col27a1						Rbl2
		Cope	Col4a6						Rccd1
		Cox11	Col5a3						Rest
		Cox4i1	Col9a2						Rhcg
		Cox6b2	Colec11						Rmdn1
		Cpne3	Coq2						Rnf112
		Cpt1c	Coro1a						Rnf225
		Cramp1l	Cox18						Rnmtl1
		Crispld2	Cox6a2						Rpa1
		Crp	Cpne3						Rpgrip1l
		Crtc3	Cpne9						Rpl6l
		Crxos	Cpsf4l						Rrs1
		Crygc	Crcp						Rsf1
		Csf2	Creb3						Rsl1
		Csf2rb	Creb3l2						Rsph3b
		Csf2rb2	Crebl2						Rtn4rl1
		Csmd1	Crisp1						Sall1
		Csrnp2	Crlf2						Sash1
		Ctdsp1	Crnkl1						Sbk2
		Ctgf	Crocc						Sc5d
		Cts3	Crtc3						Scpep1
		Ctsj	Csf3r						Sfrp1
		Ctsm	Csgalnact2						Sgcz
		Ctso	Csmd1						Shisa6
		Cuedc1	Csmd2						Sik3
		Cxcr4	Csnk2b						Sirpb1a
		Cyb5b	Csrp2bp						Sirpb1b
		Cyb5d1	Cst11						Sirpb1c
		Cyb5r3	Cst9						Sis
		Cybrd1	Cstl1						Slc20a2
		Cylc2	Ctage5						Slc28a1
		Cyp11b1	Ctcfl						Slc35d2
		Cyp11b2	Ctgf						Slc46a2
		Cyp2a22	Ctla2a						Slc6a20b
		Cyp2a4	Ctla2b						Slc6a4
		Cyp2a5	Ctrc						Slc7a2
		Cyp2b10	Cts7						Slitrk3
		Cyp2b19	Ctsj						Smcr8
		Cyp2b23	Cuedc1						Smg6
		Cyp2b9	Cul9						Snx1
		Cyp2d10	Cwc25						Snx20
		Cyp2d11	Cxcl11						Sorl1
		Cyp2d34	Cxcl5						Sp110
		Cyp2d9	Cxcl9						Spag11b
		Cyp2g1	Cyb5d1						Spag9
		Cyp2s1	Cyp39a1						Spata31
		Cyp3a44	Cyp3a41a						Spata31d1c
		Cyp4f18	Cyp3a44						Speer4b
		Cyp7a1	Cyp4a10						Spin2d
		Cysltr2	Cyp4a12a						Spns3
		D130040H23Rik	Cyp4a12b						Srebf1
		D16Ertd472e	Cyp4a14						Ssc5d
		D6Ertd527e	Cyp4a29						Stac2
		D830030K20Rik	Cyp4a30b						Susd1
		D8Ertd82e	Cyp4a31						Sycp1
		D930015E06Rik	Cyp4a32						Synj2
		Dact3	Cyp4f13						Synm
		Dars	Cyp4x1						Taar7e
		Dbi	Cyp7a1						Tarm1
		Dbx1	Cyp7b1						Tas1r3
		Dbx2	Cypt4						Tcp10a
		Dclk2	Cyth1						Tecta
		Dclre1b	D3Ertd254e						Tex15
		Dclre1c	D430042O09Rik						Tex24
		Dcpp1	D8Ertd82e						Tfpt
		Dcpp2	D930015E06Rik						Thap1
		Dct	Dact1						Thrap3
		Dctd	Daxx						Thsd4
		Ddhd1	Dcaf5						Tiam2
		Ddhd2	Dcdc2b						Ticrr
		Ddo	Dctn3						Tigd4
		Ddx59	Ddhd2						Timm22
		Ddx6	Ddias						Timm8a2
		Decr1	Ddost						Tln2
		Defa21	Ddr1						Tlr2
		Defa22	Ddx11						Tm6sf1
		Defa24	Ddx39b						Tmc4
		Defa25	Ddx4						Tmem100
		Defa26	Ddx51						Tmem102
		Defa3	Defa22						Tmem107
		Defa5	Defa24						Tmem242
		Defa-rs1	Defa26						Tmem88b
		Defa-rs7	Defa3						Tmprss13
		Defb34	Defa5						Tmtc4
		Defb39	Defa-rs1						Tnfaip3
		Defb40	Defa-rs7						Tnfrsf14
		Defb43	Defb25						Tns4
		Defb46	Defb39						Tom1l2
		Defb5	Defb40						Top3a
		Defb8	Defb46						Tox
		Dennd3	Defb5						Tpm1
		Dennd4b	Defb8						Tpte
		Dennd6b	Dennd4a						Treh
		Dfna5	Det1						Trim16
		Dgke	Dgke						Trim17
		Dguok	Dgkq						Trim25
		Dhdh	Dhtkd1						Trim58
		Dhtkd1	Dhx16						Triml1
		Dhx34	Dhx29						Triml2
		Dixdc1	Diaph3						Trip12
		Dlat	Dio1						Trip4
		Dlc1	Dis3l						Trpv1
		Dlgap5	Dlc1						Trpv3
		Dmkn	Dmp1						Tstd3
		Dmpk	Dmrtc1b						Ttc14
		Dmrta1	Dnaaf3						Tti2
		Dmtn	Dnaic1						Ttll10
		Dmwd	Dnajb13						Tubgcp5
		Dnah1	Dnajc11						Tvp23b
		Dnah12	Dnph1						U2af2
		Dnah6	Dock2						Ube4a
		Dnttip2	Dock4						Ubl7
		Dock5	Dock6						Ubxn2b
		Dok1	Dpcr1						Ubxn8
		Dok2	Dpy19l1						Ufl1
		Dpagt1	Drosha						Uggt2
		Dpp10	Dscaml1						Ugt1a1
		Dppa5a	Dsp						Ugt1a10
		Dstyk	Dspp						Ugt1a2
		Dusp12	Dtwd2						Ugt1a5
		Duxf3	Dusp16						Ugt1a6a
		Dzip1	Duxf3						Ugt1a6b
		E030030I06Rik	Dxo						Ugt1a7c
		E130309D14Rik	Dyrk4						Ugt1a8
		E430025E21Rik	E030030I06Rik						Ugt1a9
		E4f1	E130309D14Rik						Uimc1
		Ear14	E130311K13Rik						Unc45a
		Ear6	E2f2						Vezf1
		Ect2l	E2f6						Vmn1r3
		Efcab6	E330021D16Rik						Vmn1r76
		Efs	Ece1						Vmn1r78
		Eftud1	Echdc1						Vmn1r80
		Ehbp1	Echdc2						Vmn2r114
		Eif4a2	Ecsit						Vmn2r115
		Eif5	Edaradd						Vmn2r117
		Elf1	Eepd1						Vmn2r121
		Elf3	Efcab11						Vmn2r122
		Elf4	Efcab8						Vmn2r125
		Elk3	Efhd2						Vmn2r29
		Ell	Efr3b						Vmn2r32
		Ell2	Egfem1						Vmn2r34
		Emc10	Egfl8						Vmn2r37
		Eme1	Egln3						Vmn2r38
		Eme2	Eif2b3						Vmn2r39
		Eml2	Eif4g3						Vmn2r41
		Emp3	Elf4						Vmn2r43
		En1	Emb						Vmn2r45
		Endou	Emc1						Vmn2r48
		Eno2	Endov						Vmn2r49
		Enpp1	Eno1b						Vmn2r50
		Enpp2	Eno2						Vmn2r51
		Epb41l4b	Enoph1						Vmn2r54
		Epn3	Enpp1						Vmn2r56
		Eprs	Enpp3						Vmn2r66
		Eps15l1	Enpp4						Vmn2r67
		Epx	Enpp5						Vmn2r68
		Erbb2	Eogt						Vmn2r71
		Erc2	Ep400						Vmn2r72
		Ercc1	Epb41						Vmn2r73
		Ercc2	Epb41l2						Vmn2r74
		Ercc6l2	Ephx4						Vmn2r77
		Erf	Eps8						Vmn2r79
		Eri1	Epx						Vmn2r88
		Erich6b	Erbb2						Vmn2r89
		Esd	Ercc6l2						Vps13c
		Espl1	Eri1						Vwa8
		Espnl	Ermap						Vwf
		Esr1	Erp27						Wfikkn2
		Etaa1	Esm1						Whamm
		Etl4	Esp1						Whrn
		Etnk2	Esr1						Wrn
		Etv3	Esrp1						Xkr5
		Eva1a	Esyt2						Xpnpep2
		Evi5l	Etv3						Xylt2
		Exo1	Etv6						Zbbx
		Exoc3l2	Exd2						Zbtb2
		Exph5	Exoc1						Zdhhc2
		Extl2	Exoc7						Zfand4
		Extl3	Extl1						Zfp180
		Faap20	Eya3						Zfp286
		Fabp9	Fabp9						Zfp287
		Fah	Fah						Zfp367
		Fahd1	Fam114a2						Zfp369
		Fam109b	Fam132a						Zfp39
		Fam114a2	Fam159a						Zfp42
		Fam129c	Fam160a2						Zfp429
		Fam132a	Fam166b						Zfp456
		Fam160b2	Fam167b						Zfp457
		Fam174a	Fam171a1						Zfp458
		Fam186a	Fam179b						Zfp459
		Fam19a4	Fam181b						Zfp462
		Fam21	Fam196a						Zfp551
		Fam35a	Fam205a1						Zfp592
		Fam58b	Fam208b						Zfp595
		Fam71e2	Fam209						Zfp600
		Fam72a	Fam21						Zfp640
		Fam81b	Fam210b						Zfp65
		Fam83g	Fam214b						Zfp672
		Fam90a1a	Fam216b						Zfp692
		Fam98c	Fam234b						Zfp708
		Fancc	Fam43b						Zfp710
		Fanci	Fam46b						Zfp712
		Farp2	Fam58b						Zfp729a
		Fastkd3	Fam63b						Zfp729b
		Fat2	Fam81b						Zfp738
		Fbln2	Fam83g						Zfp748
		Fbxo27	Fam90a1a						Zfp759
		Fbxo34	Fancc						Zfp772
		Fbxo46	Fanci						Zfp85
		Fbxw10	Fancm						Zfp865
		Fbxw7	Fat3						Zfp874a
		Fcer1a	Fat4						Zfp874b
		Fcer1g	Fbp2						Zfp935
		Fcer2a	Fbxl7						Zfp936
		Fcgbp	Fbxo4						Zfp953
		Fcgr1	Fbxo42						Zfp954
		Fcgr2b	Fbxw10						Zfp957
		Fcgr3	Fcrl1						Zscan22
		Fcgr4	Fcrl5						Zzef1
		Fcho1	Fcrls
		Fcmr	Fgd5
		Fcrl1	Fgf20
		Fcrl5	Fgfr4
		Fcrl6	Fgl1
		Fcrla	Fhad1
		Fcrlb	Fhl3
		Fcrls	Flt3
		Fdxacb1	Fndc1
		Fga	Foxa1
		Fgb	Foxa2
		Fgd5	Foxm1
		Fgd6	Foxn2
		Fgf20	Foxo6
		Fgg	Fras1
		Fgl1	Frem2
		Fhdc1	Frmd4b
		Fhit	Fry
		Fkrp	Fscb
		Flg	Fscn2
		Flg2	Fsd2
		Flnb	Fstl5
		Flywch1	Fto
		Flywch2	Fuom
		Fmn2	Fus
		Fndc1	Fut10
		Fndc3a	Fxyd4
		Fnip2	Fzd4
		Folh1	Gaa
		Foxa3	Gabrr2
		Foxn2	Gak
		Foxr1	Galc
		Foxred2	Galnt10
		Fpr3	Galnt16
		Fpr-rs3	Galnt9
		Fpr-rs4	Gart
		Fpr-rs6	Gas2l2
		Fpr-rs7	Gata5
		Frmpd1	Gba2
		FRMPD2	Gbp10
		Frrs1	Gbp11
		Fsd2	Gbp4
		Fthl17e	Gbp6
		Ftl1	Gbp6
		Fto	Gbp8
		Fut1	Gbp9
		Fut10	Gcm2
		Fut2	Gcnt2
		Fuz	Gcsh
		Fxyd1	Gdpd4
		Fxyd5	Gdpgp1
		Fyco1	Gemin4
		G6pc2	Gemin5
		Gabra6	Ggh
		Gabrb3	Ginm1
		Galnt10	Git2
		Galnt15	Gja4
		Galnt6	Gjb5
		Gapdhs	Gjc2
		Garem	Gle1
		Gas2l2	Gli1
		Gcat	Glis1
		Gcfc2	Glod4
		Gdf1	Gls2
		Gdf10	Glyatl3
		Gdf15	Gm10000
		Gdf2	Gm10065
		Gdf3	Gm10104
		Gdpgp1	Gm10130
		Gemin5	Gm10184
		Gfra2	Gm10300
		Ggh	Gm10323
		Ggn	Gm10424
		Gin1	Gm10436
		Gipr	Gm10439
		Gja10	Gm10471
		Gjc2	Gm10479
		Gldn	Gm10647
		Gle1	Gm10684
		Gli2	Gm10718
		Glod4	Gm10735
		Glrp1	Gm10750
		Glrx2	Gm10775
		Glt8d2	Gm10837
		Glud1	Gm11127
		Gm10032	Gm11744
		Gm10037	Gm11939
		Gm10083	Gm12169
		Gm10104	Gm12253
		Gm10184	Gm12888
		Gm10354	Gm12942
		Gm10406	Gm13023
		Gm10471	Gm13030
		Gm10521	Gm13078
		Gm10647	Gm13083
		Gm10654	Gm13084
		Gm10684	Gm13088
		Gm10696	Gm13089
		Gm10767	Gm13090
		Gm10775	Gm13101
		Gm10800	Gm13103
		Gm10801	Gm13119
		Gm11232	Gm13125
		Gm11437	Gm13128
		Gm11487	Gm13139
		Gm11939	Gm13145
		Gm12169	Gm13152
		Gm12253	Gm13157
		Gm12258	Gm13177
		Gm13139	Gm13178
		Gm13145	Gm13212
		Gm13152	Gm13225
		Gm13157	Gm13235
		Gm13212	Gm13251
		Gm13235	Gm1330
		Gm13251	Gm14393
		Gm13271	Gm14401
		Gm14412	Gm14406
		Gm14548	Gm14409
		Gm14851	Gm14412
		Gm14862	Gm14443
		Gm15217	Gm14548
		Gm15284	Gm14851
		Gm15292	Gm15080
		Gm15299	Gm15097
		Gm15315	Gm15127
		Gm15448	Gm1527
		Gm1553	Gm15284
		Gm15698	Gm15292
		Gm1587	Gm15299
		Gm15922	Gm15448
		Gm16380	Gm15698
		Gm16440	Gm15922
		Gm16505	Gm16372
		Gm16686	Gm17067
		Gm17019	Gm19684
		Gm17078	Gm1979
		Gm17079	Gm2016
		Gm17087	Gm2046
		Gm17175	Gm2056
		Gm17349	Gm2075
		Gm17359	Gm21083
		Gm17606	Gm21190
		Gm1979	Gm21608
		Gm2000	Gm21663
		Gm20422	Gm21680
		Gm20726	Gm21693
		Gm21103	Gm21863
		Gm21149	Gm28041
		Gm21190	Gm28557
		Gm21608	Gm3259
		Gm21663	Gm3402
		Gm21680	Gm3404
		Gm2244	Gm3409
		Gm26620	Gm3486
		Gm26657	Gm37389
		Gm28040	Gm3944
		Gm28041	Gm4027
		Gm2854	Gm42669
		Gm28557	Gm438
		Gm2888	Gm4461
		Gm3015	Gm4950
		Gm3029	Gm5039
		Gm3047	Gm5096
		Gm3115	Gm5117
		Gm3127	Gm5150
		Gm3138	Gm5444
		Gm3149	Gm5468
		Gm3159	Gm5538
		Gm3248	Gm5565
		Gm3264	Gm5580
		Gm3269	Gm5591
		Gm3278	Gm5611
		Gm3453	Gm5616
		Gm3468	Gm5617
		Gm3486	Gm5662
		Gm3594	Gm5724
		Gm3633	Gm5784
		Gm3636	Gm5786
		Gm3642	Gm5862
		Gm3685	Gm5900
		Gm3696	Gm6034
		Gm3727	Gm6309
		Gm37389	Gm6370
		Gm3739	Gm6408
		Gm37596	Gm6483
		Gm4181	Gm6576
		Gm42957	Gm6583
		Gm43064	Gm6588
		Gm4450	Gm6614
		Gm4778	Gm6625
		Gm4792	Gm6658
		Gm4799	Gm6685
		Gm4858	Gm694
		Gm4884	Gm7104
		Gm4889	Gm7298
		Gm4944	Gm7325
		Gm4950	Gm7534
		Gm4955	Gm766
		Gm4978	Gm7954
		Gm5096	Gm8068
		Gm5114	Gm8298
		Gm5117	Gm853
		Gm5157	Gm884
		Gm5286	Gm8909
		Gm5414	Gm8994
		Gm5458	Gm9376
		Gm5460	Gm9733
		Gm5475	Gm9758
		Gm5591	Gm9833
		Gm5592	Gm9887
		Gm5611	Gm9894
		Gm5622	Gm9944
		Gm5627	Gm9972
		Gm5773	Gne
		Gm5795	Gnl1
		Gm5797	Golga3
		Gm5800	Golm1
		Gm5862	Got2
		Gm5900	Gp6
		Gm6086	Gpank1
		Gm6096	Gpatch3
		Gm6337	Gpn2
		Gm6356	Gpr137b
		Gm6483	Gpr142
		Gm6625	Gpr149
		Gm6658	Gpr179
		Gm6676	Gpr19
		Gm6696	Gpr31b
		Gm684	Gpr63
		Gm6899	Gprc5a
		Gm6902	Gpx5
		Gm7104	Gpx6
		Gm7247	Gramd1b
		Gm7293	Greb1
		Gm7298	Grik4
		Gm7347	Gsg1
		Gm7489	Gsg2
		Gm7535	Gtf2a1
		Gm7694	Gtf2h4
		Gm7697	Gtf3a
		Gm7954	Gtpbp6
		Gm8068	Guca1a
		Gm8159	Guca1b
		Gm8220	Gucy2c
		Gm8246	Gucy2d
		Gm8297	Gucy2f
		Gm8356	Gys2
		Gm8374	Gzma
		Gm8693	Gzmk
		Gm8973	H13
		Gm9125	H2-Aa
		Gm9495	H2-Ab1
		Gm9602	H2-Bl
		Gm9637	H2-D1
		Gm9758	H2-DMb1
		Gm9797	H2-DMb2
		Gm9833	H2-Eb1
		Gm9869	H2-Eb2
		Gm9894	H2-K1
		Gm9923	H2-M1
		Gm9956	H2-M10.1
		Gm9972	H2-M10.5
		Gm9992	H2-M10.6
		Gmfb	H2-M11
		Gmip	H2-M2
		Gml	H2-Oa
		Gml2	H2-Ob
		Golph3l	H2-Q1
		Gp6	H2-Q10
		Gpatch1	H2-Q2
		Gpi1	H2-Q4
		Gpr180	H2-Q5
		Gpr37l1	H2-Q6
		Gpr39	H2-Q7
		Gpr4	H2-T10
		Gpr55	H2-T22
		Gpr63	H2-T23
		Gramd1a	H2-T24
		Gramd2	H2-T3
		Grb14	H60b
		Grin3a	H6pd
		Grwd1	Havcr1
		Gsg2	Havcr2
		Gsr	Hbb-bh1
		Gtf2a2	Hbb-bh2
		Gtf2e2	Hbb-bs
		Gucy1a3	Hbb-bt
		H1f0	Hbb-y
		H60b	Hbs1l
		H60c	Hcn1
		Habp4	Hdac9
		Hacd3	Hddc2
		Hagh	Hddc3
		Hao2	Heph
		Hapln3	Herc1
		Has1	Herpud2
		Haus4	Hes7
		Haus5	Heyl
		Haus8	Hfe
		Havcr1	Hfm1
		Havcr2	Hgsnat
		Hbs1l	Hiatl1
		Hdac10	Hic1
		Hddc3	Hils1
		Hes7	Hist1h1t
		Hesx1	Hist1h3h
		Hgsnat	Hivep2
		Hhat	Hivep3
		Hiatl1	Hk3
		Hic1	Hnrnpab
		Hif3a	Hnrnpdl
		Hinfp	Hnrnpf
		Hint1	Hoxa13
		Hirip3	Hp1bp3
		Hivep2	Hpx
		Hjurp	Hscb
		Hmbs	Hsd17b13
		Hmgb2	Hsd17b3
		Hmgxb4	Hsf3
		Hmmr	Hsp90ab1
		Hnrnpf	Hspb3
		Homer3	Hspg2
		Homez	Htr1d
		Hormad1	Huwe1
		Hoxa10	Hyi
		Hoxa13	Iapp
		Hoxa5	Iba57
		Hr	Ibsp
		Hrnr	Ice1
		Hs3st6	Id1
		Hsd17b14	Idh2
		Hsd17b3	Idua
		Hsd17b7	Iffo1
		Hsd3b2	Ifitm2
		Hsd3b6	Ifnk
		Hsh2d	Ift122
		Hsp90ab1	Igdcc3
		Hspb2	Igdcc4
		Hspd1	Igf1r
		Hykk	Igha
		Hyou1	Ighd
		Iba57	Ighd1-1
		Ice1	Ighd2-4
		Idh2	Ighd2-5
		Ifi202b	Ighd3-2
		Ifi203	Ighe
		Ifi204	Ighg1
		Ifi205	Ighg2b
		Ifi30	Ighg2c
		Ifitm2	Ighg3
		Ifna1	Ighj1
		Ifna11	Ighm
		Ifna12	Ighv10-3
		Ifna14	Ighv1-11
		Ifna2	Ighv11-2
		Ifna5	Ighv1-12
		Ifna6	Ighv1-15
		Ifna7	Ighv1-16
		Ifna9	Ighv1-18
		Ifnab	Ighv1-19
		Ifnl2	Ighv1-22
		Ifnl3	Ighv1-23
		Ift140	Ighv1-24
		Ift46	Ighv1-26
		Igf1r	Ighv1-31
		Igfals	Ighv1-34
		Igfl3	Ighv1-36
		Ighv1-69	Ighv1-39
		Igsf23	Ighv1-4
		Igsf8	Ighv14-1
		Igsf9	Ighv14-2
		Igtp	Ighv1-42
		Ikbip	Ighv14-3
		Ikbkap	Ighv1-43
		Ikbke	Ighv14-4
		Ikzf3	Ighv1-47
		Il10ra	Ighv1-5
		Il12rb1	Ighv1-50
		Il17rd	Ighv15-2
		Il22	Ighv1-52
		Il22ra2	Ighv1-53
		Il3	Ighv1-54
		Il3ra	Ighv1-55
		Il4i1	Ighv1-56
		Iltifb	Ighv1-58
		Ing2	Ighv1-59
		Insl3	Ighv1-61
		Ints10	Ighv1-62-1
		Ints2	Ighv1-62-2
		Ints8	Ighv1-62-3
		Ipcef1	Ighv1-63
		Ipo9	Ighv1-64
		Irak4	Ighv1-66
		Irf2	Ighv1-67
		Irf2bp1	Ighv1-69
		Irf3	Ighv1-7
		Irgm2	Ighv1-71
		Irgq	Ighv1-72
		Irx3	Ighv1-74
		Irx4	Ighv1-75
		Irx6	Ighv1-76
		Isoc2b	Ighv1-77
		Itga10	Ighv1-78
		Itga6	Ighv1-80
		Itgae	Ighv1-81
		Itln1	Ighv1-82
		Itm2c	Ighv1-84
		Jak3	Ighv1-85
		Jrk	Ighv1-9
		Kars	Ighv2-2
		Kat6b	Ighv2-3
		Katna1	Ighv2-4
		Kbtbd11	Ighv2-6
		Kcnh1	Ighv2-6-8
		Kcnj10	Ighv2-7
		Kcnk2	Ighv2-9
		Kcnn1	Ighv2-9-1
		Kcnt2	Ighv3-1
		Kctd5	Ighv3-3
		Kif14	Ighv3-4
		Kif21b	Ighv3-5
		Kif23	Ighv3-6
		Kif24	Ighv3-8
		Kirrel2	Ighv4-1
		Kiss1	Ighv5-12
		Klc3	Ighv5-12-4
		Klhdc9	Ighv5-15
		Klhl32	Ighv5-16
		Klhl33	Ighv5-17
		Kmo	Ighv5-2
		Kmt2a	Ighv5-4
		Kmt2b	Ighv5-6
		Kmt2d	Ighv5-8
		Kprp	Ighv5-9
		Kras	Ighv5-9-1
		Krt10	Ighv6-3
		Krt12	Ighv6-4
		Krt13	Ighv6-5
		Krt2	Ighv6-6
		Krt20	Ighv6-7
		Krt222	Ighv7-1
		Krt28	Ighv7-2
		Krt39	Ighv7-3
		Krt40	Ighv7-4
		Krt5	Ighv8-11
		Krt6b	Ighv8-12
		Krt74	Ighv8-13
		Krt76	Ighv8-2
		Krt77	Ighv8-4
		Krt82	Ighv8-5
		Krt83	Ighv8-6
		Krtap1-3	Ighv8-8
		Krtap4-1	Ighv8-9
		Krtap4-2	Ighv9-1
		Krtap4-9	Ighv9-2
		Krtap9-3	Ighv9-3
		Ktn1	Ighv9-4
		Kxd1	Igsf21
		Ky	Igsf9b
		Lacc1	Igtp
		Lad1	Ikzf3
		Lama2	Il12b
		Lama5	Il17re
		Lamc1	Il27
		Larp1	Il31ra
		Larp4	Il6st
		Lars2	Il9r
		Lax1	Inf2
		Layn	Inpp5b
		Lce1j	Insm1
		Lce3f	Ints5
		Lct	Ints8
		Ldb3	Iqcc
		Leng1	Irak2
		Letmd1	Irgm2
		Lgals2	Irx3
		Lgals4	Irx6
		Lgi4	Islr2
		Lgr6	Isoc2a
		Lig1	Isoc2b
		Lilra5	Itga1
		Lilra6	Itga11
		Lima1	Itga2
		Limd1	Itga6
		Lmntd1	Itgad
		Lmod1	Itgae
		Lmtk3	Itgax
		Lonrf1	Itgb2l
		Lpar1	Itgb4
		Lpar2	Itgbl1
		Lpar6	Itih2
		Lpcat2	Itih5
		Lpl	Jag2
		Lpo	Jak3
		Lrba	Jarid2
		Lrch1	Jmjd6
		Lrig1	Kank2
		Lrit1	Kank3
		Lrit2	Kars
		Lrmp	Katna1
		Lrp10	Kbtbd11
		Lrrc25	Kcnj16
		Lrrc39	Kctd14
		Lrrc8e	Kctd2
		Lrrcc1	Kdm4a
		Lrrfip1	Kidins220
		Lrriq1	Kif13a
		Lrrk1	Kif17
		Lrrk2	Kif1b
		Lta4h	Kif23
		Ltbp4	Kif24
		Ly6k	Kif26a
		Ly9	Kif27
		Lypd2	Kif4
		Lypd8	Kif5a
		Lyplal1	Kif7
		Lyrm5	Kifc1
		Lzts1	Kifc3
		M1ap	Kifc5b
		Mab21l3	Kiz
		Mad2l1	Klc1
		Magi3	Klf11
		Mak16	Klf17
		Mamstr	Klhdc7a
		Man2a2	Klhl1
		Map1s	Klhl22
		Map3k10	Klhl32
		Map9	Klra1
		Mapk7	Klra10
		Marc1	Klra17
		March5	Klra2
		Mark1	Klra3
		Mark4	Klra4
		Matr3	Klra5
		Mbd4	Klra6
		Mboat4	Klra7
		Mboat7	Klra8
		Mbtd1	Klra9
		Mcam	Klrb1
		Mcf2l	Klrb1a
		Mcm9	Klrb1b
		Mcoln1	Klrb1c
		Mcph1	Klrb1f
		Mctp1	Klrc1
		Mcts2	Klrc2
		Mdm1	Klrc3
		Mdn1	Klre1
		Med1	Klrk1
		Megf9	Kmt2a
		Meikin	Kndc1
		Methig1	Kpna2
		Mettl17	Kras
		Mettl3	Kri1
		Mettl7a1	Krt10
		Mettl7a2	Krt12
		Mettl7a3	Krt20
		Mettl8	Krt222
		Mfap3	Krt28
		Mfge8	Krt39
		Mfrp	Krt40
		Mfsd4	Krt83
		Mgat3	Krtap1-3
		Micall1	Krtap4-1
		Mill1	Krtap4-2
		Mill2	Krtap9-3
		Mkrn1	L3hypdh
		Mkrn2os	l7Rn6
		Mks1	Lactb
		Mlph	Lactbl1
		Mmp28	Lama1
		Mmrn2	Lama2
		Mnda	Lama5
		Mndal	Lao1
		Mov10	Larp1
		Mov10l1	Layn
		Mpc1	Ldhb
		Mphosph10	Ldlr
		Mpo	Leng1
		Mpst	Lgals3bp
		Mptx1	Lgals9
		Mptx2	Lilra5
		Mpz	Lilra6
		Mpzl2	Lins1
		Mpzl3	Llgl2
		Mroh2a	Lmntd1
		Mroh4	Lmod3
		Mroh5	Lnx2
		Mrpl22	Lonrf1
		Mrpl55	Lpcat2
		Msi2	Lpcat2b
		Msr1	Lpin1
		Msra	Lpo
		Msrb1	Lrfn5
		Mterf4	Lrig1
		Mtfmt	Lrmp
		Mthfd1l	Lrp11
		Mtmr2	Lrp6
		Mtrr	Lrrc27
		Mtus1	Lrrc28
		Muc4	Lrrc37a
		Muc6	Lrrc46
		Mug2	Lrrc47
		Mum1	Lrrc73
		Mup1	Lrrc8c
		Mup10	Lrrc8d
		Mup14	Lrrk1
		Mup18	Lrrn3
		Mup21	Lrtm2
		Mup5	Lsm14b
		Musk	Lst1
		Mx1	Ltb
		Mxd1	Luzp1
		Mxra8	Luzp4
		Myb	Ly86
		Mycbp2	Lypd8
		Myg1	Lyrm5
		Myo1e	Lyst
		Myo9a	Macf1
		Myo9b	Mad2l1bp
		Myocd	Mak16
		Myod1	Maml3
		Myom2	Man2a2
		Naa16	Mansc1
		Naa30	Map2k6
		Naip6	Map3k1
		Nalcn	Map3k5
		Nav1	Map3k6
		Nav2	Map7
		Ncan	Map7d1
		Nccrp1	Mapk1ip1l
		Ncf4	Mapk7
		Nck2	March11
		Ncr1	Mars
		Ncstn	Mast2
		Ndst2	Matr3
		Ndufa3	Mboat2
		Ndufs6	Mboat7
		Nedd1	Mccc1
		Nek1	Mcidas
		Nek10	Mcph1
		Nek2	Mdc1
		Nek3	Mdn1
		Nek4	Med1
		Nell2	Med14
		Nf1	Med8
		Nfu1	Medag
		Ngdn	Megf6
		Ngef	Melk
		Ngly1	Meox2
		Nid2	Mepe
		Nisch	Mettl21b
		Nit1	Mfap3
		Nkpd1	Mfge8
		Nkx2-6	Mfn1
		Nle1	Mfrp
		Nlrc5	Mfsd7a
		Nlrp1a	Mfsd8
		Nlrp1b	Mgarp
		Nlrp4c	Mgat5b
		Nlrp4e	Mgp
		Nlrp4f	Mgst1
		Nlrp4g	Mgst2
		Nlrp5	Mia2
		Nlrp9b	Mif4gd
		Nlrx1	Mipol1
		Nme3	Mis18bp1
		Nmur2	Mkrn1
		Nod1	Mks1
		Nod2	Mmel1
		Nomo1	Mmp17
		Nos1ap	Mn1
		Nox3	Mocs2
		Npas1	Morc2b
		Npcd	Morc3
		Nphs1	Morc4
		Nphs2	Mpc1
		Npm2	Mpg
		Nptxr	Mpl
		Npvf	Mpo
		Npy4r	Mrc2
		Nr1d1	Mroh2a
		Nr1d2	Mroh2b
		Nr1h5	Mroh7
		Nr1i3	Mrpl22
		Nr2c1	Mrpl45
		Nr2f6	Mrpl46
		Nr3c1	Mrpl47
		Nrg1	Mrpl48
		Nsl1	Mrpl55
		Nsun2	Mrps10
		Nthl1	Mrps11
		Ntn4	Mrps35
		Ntn5	Msh5
		Ntn5	Msi2
		Nudt15	Msr1
		Nudt9	Mta1
		Nuf2	Mtfmt
		Nuggc	Mtfr1l
		Numbl	Mtif3
		Nup210	Mtus1
		Nup37	Mtus2
		Nup62	Muc4
		Nwd1	Muc6
		Nxpe2	Mug2
		Nxpe4	Mul1
		Obox3	Mup10
		Obox6	Mup14
		Obscn	Mup18
		Oca2	Mup5
		Ocel1	Mup8
		Ogdhl	Musk
		Ogfod1	Mut
		Oit1	Mutyh
		Olah	Mx1
		Olfml2b	Mxra8
		Olfml3	Myb
		Olfr1320	Myct1
		Olfr1402	Mylk2
		Olfr1406	Myo10
		Olfr1507	Myo15b
		Olfr1509	Myo18b
		Olfr1510	Myo1e
		Olfr1511	Myo1f
		Olfr1513	Myo1h
		Olfr218	Myo7a
		Olfr220	Myocd
		Olfr221	Myt1l
		Olfr224	Naa16
		Olfr248	Naa20
		Olfr287	Naaa
		Olfr291	Nabp2
		Olfr292	Nalcn
		Olfr293	Nbl1
		Olfr294	Ncapd2
		Olfr295	Ncapd3
		Olfr297	Ncapg2
		Olfr298	Ncr1
		Olfr301	Ndfip2
		Olfr304	Ndufa3
		Olfr31	Ndufc2
		Olfr310	Ndufs4
		Olfr311	Nek3
		Olfr312	Nelfe
		Olfr313	Nf1
		Olfr314	Nfkbil1
		Olfr316	Nfs1
		Olfr317	Nhsl1
		Olfr318	Nkapl
		Olfr319	Nkx2-2
		Olfr320	Nkx2-9
		Olfr322	Nlrc5
		Olfr323	Nlrp12
		Olfr324	Nlrp1a
		Olfr325	Nlrp1b
		Olfr328	Nlrp4c
		Olfr329-ps	Nlrp4f
		Olfr330	Nlrx1
		Olfr331	Nmb
		Olfr332	Nme8
		Olfr372	Nmnat1
		Olfr373	Noc4l
		Olfr374	Noct
		Olfr414	Nod2
		Olfr417	Nol10
		Olfr418	Nop2
		Olfr419	Notch4
		Olfr420	Notum
		Olfr421-ps1	Nox4
		Olfr424	Npffr2
		Olfr427	Nprl3
		Olfr429	Nps
		Olfr432	Nqo2
		Olfr433	Nr3c1
		Olfr462	Nrde2
		Olfr463	Nrg1
		Olfr464	Nrip2
		Olfr466	Nrxn3
		Olfr49	Nsg2
		Olfr723	Nt5c1b
		Olfr724	Ntrk3
		Olfr725	Ntsr1
		Olfr726	Ntsr2
		Olfr727	Numa1
		Olfr728	Nup133
		Olfr730	Nup37
		Olfr730	Nup43
		Olfr731	Nup54
		Olfr733	Nup85
		Olfr738	Nxpe2
		Olfr739	Nxpe4
		Olfr740	Nxt2
		Olfr741	Oas1a
		Olfr742	Oasl2
		Olfr743	Obscn
		Olfr745	Odc1
		Olfr746	Ofcc1
		Olfr747	Ogg1
		Olfr748	Oip5
		Olfr749	Olfr107
		Olfr750	Olfr108
		Olfr891	Olfr108
		Olfr907	Olfr11
		Olfr911-ps1	Olfr110
		Olfr913	Olfr112
		Opn4	Olfr113
		Orc3	Olfr118
		Orm1	Olfr120
		Orm3	Olfr122
		Osbpl10	Olfr125
		Osbpl3	Olfr128
		Oscar	Olfr129
		Osgep	Olfr1320
		Otog	Olfr133
		Otud6b	Olfr1338
		Otud7a	Olfr1339
		Otx2	Olfr1340
		Ovca2	Olfr1341
		Oxa1l	Olfr1346
		Pabpc6	Olfr1348
		Paip1	Olfr1349
		Pakap	Olfr1362
		Palm2	Olfr1364
		Pank4	Olfr1366
		Parg	Olfr1366
		Parp2	Olfr1369-ps1
		Pask	Olfr1535
		Pbx4	Olfr156
		Pcdha12	Olfr159
		Pcdhb5	Olfr212
		Pcdhb6	Olfr213
		Pcdhb8	Olfr215
		Pcdhb9	Olfr224
		Pced1b	Olfr26
		Pcgf1	Olfr263
		Pclo	Olfr267
		Pcm1	Olfr27
		Pctp	Olfr291
		Pde11a	Olfr297
		Pde12	Olfr311
		Pde4dip	Olfr312
		Pde5a	Olfr313
		Pdgfb	Olfr316
		Pdgfrl	Olfr317
		Pdlim2	Olfr318
		Pdlim3	Olfr319
		Pdzd3	Olfr320
		Pdzrn3	Olfr322
		Pdzrn4	Olfr323
		Peak1	Olfr324
		Pear1	Olfr325
		Pebp4	Olfr328
		Peli2	Olfr329-ps
		Per2	Olfr330
		Perm1	Olfr331
		Pex12	Olfr332
		Pex19	Olfr44
		Pfdn2	Olfr462
		Pgls	Olfr463
		Phc1	Olfr464
		Phf21b	Olfr466
		Phldb1	Olfr5
		Pick1	Olfr520
		Pigm	Olfr521
		Pih1d2	Olfr522
		Pik3r2	Olfr523
		Pira2	Olfr543
		Pirb	Olfr544
		Pitpnm3	Olfr547
		Piwil2	Olfr548-ps1
		Pkd1	Olfr549
		Pkdrej	Olfr550
		Pkhd1l1	Olfr552
		Pkmyt1	Olfr553
		Pla2r1	Olfr554
		Plch2	Olfr555
		Plekha4	Olfr556
		Plekha6	Olfr557
		Plekhf1	Olfr564
		Plekhg2	Olfr566
		Plekho1	Olfr568
		Plet1	Olfr571
		Plg	Olfr573-ps1
		Plrg1	Olfr574
		Plvap	Olfr576
		Plxnb2	Olfr585
		Pnisr	Olfr592
		Pnkp	Olfr597
		Pnmal1	Olfr600
		Pnmal2	Olfr601
		Pnp	Olfr605
		Pnp2	Olfr608
		Pnpla6	Olfr609
		Pnrc1	Olfr610
		Pold1	Olfr611
		Poldip3	Olfr612
		Polg	Olfr613
		Poli	Olfr616
		Polr3c	Olfr617
		Polr3d	Olfr618
		Pomk	Olfr619
		Pop4	Olfr62
		Pou2f1	Olfr620
		Pou6f1	Olfr623
		Pphln1	Olfr624
		Ppil4	Olfr625-ps1
		Ppm1n	Olfr628
		Ppp1r37	Olfr629
		Ppp1r3b	Olfr631
		Ppp4r2	Olfr64
		Ppp5c	Olfr640
		Prdx6	Olfr65
		Prkag1	Olfr652
		Prkd2	Olfr653
		Prmt3	Olfr655
		Prmt5	Olfr658
		Prodh2	Olfr659
		Proser2	Olfr66
		Prpf31	Olfr661
		Prph	Olfr667
		Prpsap2	Olfr669
		Prr11	Olfr67
		Prr12	Olfr670
		Prr36	Olfr671
		Prss28	Olfr68
		Prss29	Olfr682-ps1
		Prss30	Olfr684
		Prss32	Olfr69
		Prss34	Olfr691
		Prss41	Olfr753-ps1
		Prss52	Olfr761
		Prx	Olfr820
		Psca	Olfr829
		Psg16	Olfr830
		Psg17	Olfr832
		Psg18	Olfr834
		Psg19	Olfr835
		Psg20	Olfr843
		Psg21	Olfr844
		Psg22	Olfr845
		Psg23	Olfr846
		Psg25	Olfr849
		Psg26	Olfr850
		Psg27	Olfr851
		Psg28	Olfr853
		Psg29	Olfr854
		Psmb11	Olfr855
		Psmd8	Olfr862
		Pstpip1	Olfr866
		Ptch1	Olfr876
		Ptdss1	Olfr883
		Ptgir	Olfr884
		Ptk2b	Olfr887
		Ptpn14	Olfr891
		Ptpn20	Olfr895
		Ptpn7	Olfr907
		Ptprd	Olfr91
		Ptprg	Olfr911-ps1
		Ptprh	Olfr913
		Ptx4	Olfr921
		Purg	Olfr922
		Pus7l	Olfr93
		Pusl1	Olfr94
		Pvr	Olfr943
		Pxk	Olfr944
		Pydc3	Olfr957
		Pydc4	Olfr96
		Pyhin1	Olfr967
		Qsox1	Olfr97
		R3hcc1	Olfr98
		R3hdm1	Oog1
		Rab17	Oog2
		Rab26	Oog3
		Rab29	Oog4
		Rab3gap1	Oprm1
		Rab3gap2	Orc1
		Rabgef1	Orc3
		Rabl2	Orm1
		Rad23b	Orm3
		Rad51d	Os9
		Raet1d	Osbpl2
		Raet1e	Oscar
		Rai1	Osmr
		Ralgps2	Otop3
		Rasgrp4	Otud3
		Rasip1	Ovca2
		Rassf4	P2rx2
		Rbl2	P2ry13
		Rbm44	P2ry2
		Rbm8a2	P3h1
		Rbp3	Pacs2
		Rbpms	Padi2
		Rccd1	Padi3
		Rcn3	Padi4
		Reg2	Pafah2
		Rem2	Pakap
		Ren1	Palm2
		Rest	Pan2
		Rgr	Pank4
		Rhcg	Parp16
		Rho	Pars2
		Rhobtb1	Pbp2
		Rhobtb3	Pcca
		Rhpn1	Pcdh18
		Rhpn2	Pcdh20
		Rmdn1	Pcdh9
		Rmnd1	Pcdha12
		Rnase10	Pcdhb14
		Rnase11	Pcdhb5
		Rnase2a	Pcdhb6
		Rnase4	Pcdhb8
		Rnase6	Pcdhb9
		Rnase9	Pck1
		Rnf112	Pcm1
		Rnf17	Pcnxl4
		Rnf214	Pcsk9
		Rnf225	Pdcd7
		Rnmtl1	Pde3a
		Rnpep	Pde4a
		Rpa1	Pde6b
		Rpap3	Pdf
		Rpgr	Pdgfrl
		Rpgrip1	Pdia6
		Rpgrip1l	Pdzd3
		Rpl21-ps4	Pdzk1ip1
		Rpl6l	Pdzrn3
		Rps19bp1	Pear1
		Rrp7a	Pef1
		Rrs1	Peg3
		Rsf1	Pelo
		Rsl1	Per3
		Rsph3b	Perm1
		Rsph6a	Pfdn2
		Rspry1	Pgam5
		Rtkn	Pgap2
		Rtkn2	Pgbd1
		Rtn4rl1	Pgc
		Rwdd3	Pgd
		Ryr1	Pgk2
		S100a8	Pgs1
		Sacm1l	Phactr4
		Sacs	Phc1
		Sae1	Phc2
		Sall1	Phf2
		Sall2	Phf8
		Samd12	Phldb1
		Samd8	Phykpl
		Samd9l	Picalm
		Saraf	Pif1
		Sash1	Pigg
		Sass6	Pigo
		Saxo2	Pigp
		Sbk2	Pigv
		Sbp	Pik3c2g
		Sbpl	Pink1
		Sbsn	Pira2
		Sc5d	Pirb
		Scaf1	Pitpnm3
		Scaf8	Pkd1l2
		Scgb1b19	Pkd2
		Scgb1b7	Pkhd1l1
		Scgb2b11	Pla2g1b
		Scgb2b12	Pla2g2a
		Scgb2b18	Pla2g2c
		Scgb2b2	Pla2g2e
		Scgb2b3	Pla2g5
		Scgb2b7	Pla2g7
		Scly	Plbd1
		Scn10a	Plcd3
		Scn11a	Plch1
		Scn7a	Plch2
		Scn8a	Plcl2
		Scn9a	Plcxd1
		Scnm1	Pld1
		Scpep1	Pld4
		Sctr	Plekha5
		Scube1	Plekhb1
		Sdccag8	Plekhg6
		Sdhc	Plekhm1
		Sec1	Plk3
		Sec16b	Plk4
		Sec24c	Plxdc1
		Selenbp2	Pml
		Sema3g	Pnisr
		Sema4b	Pole
		Sema7a	Polg2
		Senp1	Polh
		Sergef	Pomk
		Serpinb10	Pou2f1
		Serpinb10	Pou6f2
		Serpinb2	Pp2d1
		Serpinb8	Ppan
		Serpinc1	Ppih
		Sertad1	Ppil4
		Sertad3	Ppp1r10
		Setdb1	Ppp1r11
		Setmar	Ppp1r12c
		Sfmbt2	Ppp1r13b
		Sfrp1	Ppp2r2d
		Sftpc	Ppp4r1
		Sgcz	Ppp4r2
		Sh2d1b1	Ppp6r1
		Sh2d1b2	Pqlc3
		Sh2d4a	Pram1
		Sh3bp5	Pramef12
		Sh3rf1	Pramef17
		Shcbp1	Pramef25
		Shisa6	Pramef6
		Sidt2	Pramel4
		Sik2	Pramel5
		Sik3	Prdm15
		Sirpb1a	Prdm16
		Sirpb1b	Prdm2
		Sirpb1c	Prkca
		Sis	Prkch
		Six5	Prlr
		Skap1	Proser2
		Slamf7	Prpf31
		Slamf8	Prpmp5
		Slamf9	Prps1l1
		Slc10a2	Prpsap2
		Slc11a2	Prr18
		Slc20a2	Prr3
		Slc22a15	Prrc2a
		Slc22a16	Psat1
		Slc22a17	Psmb8
		Slc22a22	Psmb9
		Slc25a3	Psme4
		Slc26a9	Ptafr
		Slc27a1	Ptcd1
		Slc27a5	Ptch1
		Slc28a1	Ptdss1
		Slc30a10	Ptgr1
		Slc30a7	Ptms
		Slc35d2	Ptpn21
		Slc35e1	Ptprf
		Slc35f4	Ptprk
		Slc38a1	Ptprn2
		Slc38a11	Ptpro
		Slc39a2	Ptrh2
		Slc45a4	Pttg1
		Slc46a2	Pum1
		Slc51b	Purg
		Slc5a5	Pusl1
		Slc6a17	Pvrl1
		Slc6a20a	Pwwp2b
		Slc6a20b	Pyroxd1
		Slc6a4	Pzp
		Slc6a5	Qrfpr
		Slc7a10	Rab15
		Slc7a2	Rab32
		Slc9a3r2	Rab42
		Slco4c1	Rad1
		Slf1	Rad23b
		Slfn14	Rad51ap1
		Slfn2	Rad51c
		Slfn5	Rad54b
		Slfn8	Raet1d
		Slfn9	Raet1e
		Slitrk3	Rai1
		Slurp1	Rai14
		Smarcd1	Ralbp1
		Smarce1	Ralgapa2
		Smc5	Rap1gap
		Smcr8	Rarres1
		Smg6	Rasl12
		Smgc	Rassf6
		Snapc2	Rbbp6
		Sned1	Rbl2
		Sntn	Rbm12b1
		Snx1	Rbm12b2
		Snx20	Rbm41
		Snx27	Rbsn
		Sobp	Rcan3
		Socs4	Rccd1
		Sorbs3	Rdh16
		Sorl1	Rdh8
		Sp110	Reck
		Sp2	Recql
		Spaca4	Recql5
		Spaca6	Rergl
		Spaca7	Rest
		Spag11b	Ret
		Spag17	Rftn1
		Spag9	Rgl2
		Spata20	Rgma
		Spata3	Rhbdl2
		Spata31	Rhcg
		Spata31d1c	Rhd
		Speer4b	Rimkla
		Speer4c	Rin2
		Sphk2	Rin3
		Spib	Ring1
		Spin2d	Riok1
		Spns3	Ripply3
		Spr	Rmdn1
		Spred2	Rnaseh1
		Spsb3	Rnf112
		Spta1	Rnf121
		Srd5a1	Rnf145
		Srebf1	Rnf146
		Srpx	Rnf157
		Srrm2	Rnf212
		Ssc5d	Rnf213
		Sstr3	Rnf219
		Sstr5	Rnf225
		Stab1	Rnf26
		Stac2	Rnf6
		Stambp	Rnf7
		Steap3	Rnmtl1
		Strn4	Rock2
		Stt3b	RP23-114E15.17
		Stxbp2	RP24-127M20.8
		Stxbp4	Rpa1
		Sub1	Rpap2
		Suco	Rpgrip1l
		Sugp1	Rpl13a
		Sugp2	Rpl36al
		Sult2a1	Rpl36-ps3
		Susd1	Rpl6l
		Svep1	Rplp0
		Sycp1	Rpp21
		Sympk	Rps18
		Synj2	Rps4x
		Synm	Rps6ka5
		Synrg	Rps6ka6
		Syt15	Rrm2
		Syt3	Rrs1
		Syt6	Rsad2
		Sytl5	Rsf1
		Taar7e	Rsg1
		Tada2a	Rsl1
		Taf15	Rsph3b
		Tagap	Rtfdc1
		Tagap1	Rtn1
		Tarm1	Rtn4
		Tas1r3	Rtn4rl1
		Tatdn3	Rusc2
		Tbc1d15	Rxfp2
		Tbc1d2	Rxrb
		Tbc1d24	Rybp
		Tbl3	Ryr2
		Tcf21	S100pbp
		Tchh	Sall1
		Tchhl1	Sapcd1
		Tcp10a	Sash1
		Tcte2	Sbk2
		Tdg	Sc5d
		Tdh	Scel
		Tdo2	Scn4a
		Tdpoz1	Scpep1
		Tdpoz2	Sdad1
		Tdpoz3	Sectm1a
		Tdpoz4	Sectm1b
		Tdrd5	Selplg
		Tecta	Sepn1
		Tekt4	Serpina11
		Telo2	Serpina12
		Tep1	Serpina16
		Tex15	Serpina1a
		Tex24	Serpina1b
		Tex35	Serpina1c
		Tfcp2	Serpina1d
		Tfpt	Serpina1f
		Tgds	Serpina3a
		Tgfa	Serpina3b
		Tgfbr3l	Serpina3c
		Thap1	Serpina3f
		Thap4	Serpina3g
		Them4	Serpina3i
		Them6	Serpina3j
		Thrap3	Serpina3k
		Thrb	Serpina3m
		Thsd4	Serpina3n
		Tiam2	Serpina5
		Ticrr	Serpina9
		Tigd4	Serpini2
		Timd4	Setd1a
		Timm22	Setd5
		Timm44	Sez6l
		Timm8a2	Sfrp1
		Tle1	Sfswap
		Tln2	Sgca
		Tlr11	Sgcz
		Tlr2	Sgol1
		Tlr5	Sgsh
		Tm6sf1	Sgsm1
		Tm6sf2	Sh2b1
		Tmc4	Sh2d5
		Tmcc1	Sh3gl3
		Tmem100	Shisa6
		Tmem102	Shmt2
		Tmem107	Shroom3
		Tmem108	Siae
		Tmem143	Sik3
		Tmem161a	Sirpb1a
		Tmem221	Sirpb1b
		Tmem242	Sirpb1c
		Tmem245	Sirt4
		Tmem253	Sis
		Tmem260	Siva1
		Tmem38a	Skint1
		Tmem55b	Skint10
		Tmem56	Skint11
		Tmem59l	Skint2
		Tmem88b	Skint5
		Tmprss13	Skint6
		Tmprss4	Skint7
		Tmtc4	Skint8
		Tnfaip3	Skiv2l
		Tnfrsf10b	Slain1
		Tnfrsf11b	Slc10a6
		Tnfrsf12a	Slc15a5
		Tnfrsf14	Slc17a1
		Tnfrsf18	Slc17a3
		Tnfrsf19	Slc20a2
		Tnfsf11	Slc22a7
		Tnip1	Slc24a1
		Tnn	Slc24a3
		Tnr	Slc25a33
		Tns4	Slc25a51
		Tob1	Slc26a10
		Tom1l1	Slc26a11
		Tom1l2	Slc28a1
		Tomm40	Slc28a3
		Top2b	Slc29a1
		Top3a	Slc2a4
		Topbp1	Slc30a2
		Tor3a	Slc35a1
		Tox	Slc35d2
		Tox4	Slc38a7
		Tpm1	Slc38a9
		Tppp2	Slc39a7
		Tpsab1	Slc45a1
		Tpsb2	Slc46a2
		Tpsg1	Slc5a9
		Tpte	Slc6a20b
		Traf3ip1	Slc6a4
		Traf5	Slc7a2
		Traf7	Slc9a1
		Traj21	Slco1a4
		Traj23	Slco1a5
		Traj31	Slco1a6
		Traj32	Slco1b2
		Traj34	Slco1c1
		Traj35	Slco2b1
		Traj37	Slfnl1
		Traj43	Slitrk1
		Traj44	Slitrk3
		Traj45	Smco2
		Traj5	Smco3
		Traj9	Smcr8
		Trappc11	Smek2
		Trappc6a	Smg6
		Trav1	Smoc1
		Trav10	Smpd1
		Trav10n	Snapc1
		Trav12-1	Snip1
		Trav12-3	Snx1
		Trav13-1	Snx20
		Trav13-2	Snx22
		Trav13d-1	Sorl1
[truncated: 480 more rows]

## Sheet: Table S3
Table S3. List of unique and common TCGA>1% genes between AKPr and AKPfl tumors.
Common	AKPfl only	AKPr only
ADAM18	AFF1	ABCG4
AKAP9	AFM	ABL2
ARHGAP36	AHNAK2	AIM2
ARID1B	ARID1A	ARHGAP35
BLM	ATRX	ARHGEF12
BMS1	AURKC	ARID5B
CASC1	BCOR	ATM
CDK12	BPIFB3	ATP10A
CNTN6	CAMTA1	CCNE1
ELF4	CDH1	CD22
ERBB2	CDH11	CDK4
ESR1	CDKN1B	CHD1
FANCC	CHD4	COL11A1
FNDC1	CMAS	CXCR4
ICE1	CREB3L2	CYLC2
IDH2	CSF3R	DDX6
IGF1R	CYP7B1	DNAH12
IKZF3	DOCK2	ECT2L
JAK3	ETV6	EIF4A2
KMT2A	FANCM	ELF3
KRAS	FAT3	ELL
MSI2	FAT4	ERCC2
MYB	FLT3	FAT2
NF1	FSCB	FBXW7
NR3C1	GLI1	FGA
OBSCN	GUCY2F	FLG
PCDHB5	GYS2	GDF3
PCM1	GZMA	GJA10
PTCH1	GZMK	GML
SGCZ	IL6ST	GRB14
SYCP1	ITIH2	HAS1
TECTA	JARID2	HMMR
THRAP3	MAP3K1	IFNA2
TIGD4	MAP3K6	IKBKE
TNFAIP3	MDC1	KAT6B
TOX	NKAPL	KCNH1
TPTE	NME8	KMT2B
U2AF2	NOTCH4	KMT2D
WRN	NTRK3	KTN1
APC	NTSR2	LCT
TP53	NUMA1	LRRIQ1
	PCDH9	LRRK2
	PGK2	MBD4
	PIK3C2G	NCSTN
	POLE	NLRP5
	PRDM2	NMUR2
	PTPRO	NOD1
	QRFPR	NOX3
	RET	OTX2
	RNF213	PASK
	RXFP2	PCLO
	RYR2	PDE4DIP
	SIRT4	PDZRN4
	SLITRK1	POLD1
	SPATA16	PTPRD
	SPEN	RAD51D
	SYNE1	RPGR
	TAAR1	SCN10A
	TMCO2	SMARCD1
	TRIP11	SNED1
	UHRF1BP1L	TNN
	ZFHX3	TNR
		TRAF5
		TRIOBP
		TSHZ3
		WHSC1L1
		WNK1

## Sheet: Table S4
Table S4. Overview of all the enriched pathways between AKPfl and AKPr.
Pathway identifier	Pathway name	AKPfl	AKPr	Process
R-HSA-418990	Adherens junctions interactions	X	-	Adhesion, migration
R-HSA-170984	ARMS-mediated activation	X	X
R-HSA-1640170	Cell cycle	X	-	Proliferation
R-HSA-69620	Cell cycle checkpoints	X	-	Proliferation
R-HSA-421270	Cell-cell junction organization	X	-	Adhesion
R-HSA-3247509	Chromatin modifying enzymes	-	X	Gene expression
R-HSA-4839726	Chromatin organization	-	X	Gene expression
R-HSA-2644603	Constitutive signaling by NOTCH1 HD+PEST domain mutants	-	X	Pathways in Cancer
R-HSA-2894862	Constitutive Signaling by NOTCH1 PEST domain mutants	-	X	Pathways in Cancer
R-HSA-176407	Conversion from APC/C:Cdc20 to APC/C:Cdh1 in late anaphase	X	-	Pathways in Cancer
R-HSA-5685938	Cytokine signaling in immune system	-	X	Immune modulation
R-HSA-168643	DAP12 signaling	-	X
R-HSA-5663202	Diseases of signal transduction	-	X
R-HSA-73894	DNA repair	-	X	DNA repair
R-HSA-186763	Downstream signal transduction	-	X
R-HSA-5654687	Downstream signaling of activated FGFR1	-	X	Proliferation
R-HSA-2644605	FBXW7 mutants and NOTCH1 in cancer	-	X	Pathways in Cancer
R-HSA-4420097	FGFR1 ligand binding and activation	-	X	Proliferation
R-HSA-1839124	FGFR1 mutant receptor activation	-	X	Proliferation
R-HSA-170968	Frs2-mediated activation	X	X	Proliferation
R-HSA-5654693	FRS-mediated FGFR1 signaling	-	X	Proliferation
R-HSA-74160	Gene expression	X	X	Proliferation, Migration
R-HSA-212436	Generic transcription pathway	X	X	Proliferation
R-HSA-5635851	GLI proteins bind promoters of Hh responsive genes to promote transcription	X	-	Differentiation
R-HSA-179812	GRB2 events in EGFR signaling	X	X	Proliferation
R-HSA-1963640	GRB2 events in ERBB2 signaling	X	X	Proliferation
R-HSA-5693567	HDR through homologous recombination (HR) or single strand annealing (SSA)	X	X	DNA repair
R-HSA-5685942	HDR through homologous recombination (HRR)	-	X	DNA repair
R-HSA-5610787	Hedgehog 'off' state	X	-	Differentiation
R-HSA-5632684	Hedgehog 'on' state	X	-	Differentiation
R-HSA-5693579	Homologous DNA pairing and strand exchange	-	X	DNA repair
R-HSA-5693538	Homology directed repair	X	X	DNA repair
R-HSA-2428924	IGF1R signaling cascade	X	X	Proliferation
R-HSA-74751	Insulin receptor signaling cascade	-	X	Proliferation
R-HSA-912526	Interleukin receptor SHC signaling	X	X
R-HSA-400685	Interleukin-2 signaling	-	X
R-HSA-512988	Interleukin-3, 5 and GM-CSF signaling	-	X	Migration
R-HSA-6783589	Interleukin-6 family signaling	X	-	Proliferation
R-HSA-1059683	Interleukin-6 signaling	X	-	Proliferation, Migration
R-HSA-112399	IRS-mediated signaling	-	X	Proliferation
R-HSA-2428928	IRS-related events triggered by IGF1R	X	X	Proliferation
R-HSA-2644607	Loss of function of FBXW7 in cancer and NOTCH1 signaling	-	X	Pathways in Cancer
R-HSA-5683057	MAPK family signaling cascades	X	X	Proliferation
R-HSA-5684996	MAPK1/MAPK3 signaling	X	X	Proliferation
R-HSA-383280	Nuclear receptor transcription pathway	X	X	Proliferation
R-HSA-2424491	Nucleotide-binding domain, leucine rich repeat containing receptor (NLR) signaling pathways	-	X	Proliferation
R-HSA-6802957	Oncogenic MAPK signaling	-	X	Proliferation
R-HSA-210993	Phospholipase C-mediated cascade: FGFR1	-	X	Proliferation
R-HSA-176417	Phosphorylation of Emi1	X	-	Proliferation
R-HSA-3214841	PKMTs methylate histone lysines	-	X	DNA methylation
R-HSA-1912408	Pre-NOTCH transcription and translation	X	-	Proliferation
R-HSA-169893	Prolonged ERK activation events	X	X	Proliferation, Migration
R-HSA-8849470	PTK6 regulates cell cycle	-	X	Proliferation
R-HSA-8849471	PTK6 regulates RHO GTPases, RAS GTPase and MAP kinases	-	X	Proliferation
R-HSA-5673001	RAF/MAP kinase cascade	X	X	Proliferation
R-HSA-6802953	RAS signaling downstream of NF1 loss-of-function variants	X	X	Proliferation
R-HSA-912694	Regulation of IFNA signaling	-	X	Immune modulation
R-HSA-5693537	Resolution of D-loop structures	-	X	DNA repair
R-HSA-5693568	Resolution of D-loop structures through holliday junction intermediates	-	X	DNA repair
R-HSA-5693554	Resolution of D-loop structures through synthesis-dependent strand annealing (SDSA)	-	X	DNA repair
R-HSA-8853659	RET signaling	-	X	Oncogene
R-HSA-168928	RIG-I/MDA5 mediated induction of IFN-alpha/beta pathways	-	X	Immune modulation
R-HSA-3214858	RMTs methylate histone arginines	-	X	DNA methylation
R-HSA-180336	SHC1 events in EGFR signaling	X	X	Proliferation
R-HSA-1250347	SHC1 events in ERBB4 signaling	X	X	Proliferation
R-HSA-5654688	SHC-mediated cascade:FGFR1	-	X	Proliferation
R-HSA-2428933	SHC-related events triggered by IGF1R	X	X	Proliferation
R-HSA-1839122	Signaling by activated point mutants of FGFR1	-	X	Proliferation
R-HSA-6802952	Signaling by BRAF and RAF fusions	-	X	Proliferation
R-HSA-2142845	Signaling by EGFR	-	X	Proliferation
R-HSA-1236394	Signaling by ERBB4	X	X	Proliferation
R-HSA-1226099	Signaling by FGFR in disease	-	X	Proliferation
R-HSA-5654736	Signaling by FGFR1	-	X	Proliferation
R-HSA-1839120	Signaling by FGFR1 amplification mutants	-	X	Proliferation
R-HSA-5655302	Signaling by FGFR1 in disease	-	X	Proliferation
R-HSA-74752	Signaling by insulin receptor	-	X	Proliferation
R-HSA-449147	Signaling by interleukins	X	X	Proliferation
R-HSA-2586552	Signaling by leptin	X	X	Proliferation
R-HSA-2894858	Signaling by NOTCH1 HD+PEST domain mutants in cancer	-	X	Proliferation
R-HSA-2644606	Signaling by NOTCH1 in cancer	-	X	Proliferation
R-HSA-2644602	Signaling by NOTCH1 PEST domain mutants in cancer	-	X	Proliferation
R-HSA-8848021	Signaling by PTK6	X	X	Proliferation
R-HSA-190242	Signaling by RAS mutants	-	X	Proliferation
R-HSA-1433557	Signaling by SCF-KIT	X	X	Survival, Proliferation
R-HSA-2404192	Signaling by type 1 insulin-like growth factor 1 receptor (IGF1R)	X	X	Proliferation
R-HSA-194138	Signaling by VEGF	-	X	Proliferation, Migration, Differentiation
R-HSA-166520	Signaling by NGF	-	X	Proliferation, Migration, Differentiation
R-HSA-187687	Signaling to ERKs	-	X	Proliferation, Migration, Differentiation
R-HSA-187706	Signaling to p38 via RIT and RIN	X	X	Migration
R-HSA-167044	Signaling to RAS	X	X	Proliferation
R-HSA-112412	SOS-mediated signaling	X	X	Proliferation
R-HSA-8866910	TFAP2 (AP-2) family regulates transcription of growth factors and their receptors	X	X	Proliferation
R-HSA-5654219	Tie2 signaling	-	X	Angiogenesis, Survival
R-HSA-8864260	Transcriptional regulation by the AP-2 (TFAP2) family of transcription factors	X	X	Proliferation, Migration
R-HSA-6802949	VEGFA-VEGFR2 pathway	-	X	Proliferation, Migration
R-HSA-451927	VEGFR2-mediated cell proliferation	-	X	Proliferation

## Sheet: Table S5
Table S5. Comparison of enriched pathways between human and mouse for AKPfl and AKPr genotypes.
Enriched Pathways	AKPfl
	Mouse	p value	Human	p value
Transcription pathways
Nuclear transcription	x	4.9e-07	x	3.8e-05
DNA binding	x	6.9e-07	x	4e-05
Activator	x	7.1e-06	x	0.00011
Transcription regulation	x	1.5e-05	x	0.0024
Transcription	x	6.1e-05	x	0.0044
Chromatin modulation pathways
Chromatin regulator	x	0.019	x	0.012
Covalent chromatin modification	x	0.022	x	0.019
Chromatin remodeling	x	0.087	x	0.048
Migration
Cell migration	x	100	x	100
			x
Adhesion, growth and migration
Domain:Fibronectin type-III 3			x	0.019
DNA responsive pathways
DNA damage	x	0.00034	x	0.0015
DNA repair	x	0.00044	x	0.0019
Cellular response to DNA damage stimulus	x	0.0053	-	0.75
Enriched Pathways	AKPr
	Mouse	p value	Human	p value
Nuclear transcription
Nucleus	x	1.2e-07	-	-
DNA binding	x	2e-07	x	0.00039
DNA damage response
DNA damage	x	0.0011	x	0.0053
DNA repair	x	0.0072	x	0.003
Gene expression
Transcription regulation	x	0.001	x	0.019
Cancer pathways
PI3K-Akt signaling pathway	x	0.00056	x	0.0016
Pathways in cancer	x	0.012	x	0.028
p53 signaling pathway	x	0.031	x	0.046
Matrix-integrin
Domain:Fibronectin type-III 3	x	0.0011	x	0.00015

## Sheet: Table S6
table S6. Mutations in mismatch repair genes and MSI analysis. S, stable; U, unstable; I, inconclusive; n/a, not available.
Mouse ID	genotype	mutated MMR genes	MSI marker			MSI status
			T27 AC096777	A33 AC096777	A27 L24372
1831_162	Apc	-	S	S	S	MSS
1831_178	Apc	-	S	S	S	MSS
1831_202	AK	-	I	I	I	n/a
1831_262	AK	-	S	S	S	MSS
1830_398	AKPr	Msi2	S	S	S	MSS
		Msh3
1830_405	AKPr	Msi2	S	S	S	MSS
1831_341	AKPfl	Msi2	U	U	S	MSI-H
		Msh4
		Msh5
1831_445	AKPfl	Msi2	S	S	S	MSS
		Msh3
		Msh5

## Sheet: Table S7
Table S7. Overview of the metastatic pattern seen in the different genotypes (absolute numbers of invasive tumors in the respective group in brackets). Blank fields represent missing data in case of non-invasive disease. Of note, only 2 mice with metastasis were seen in mice with AK genotype (including the survival analysis group, one mouse with liver metastases after 168 days, another mouse with…
Day	Apc		AK		AKPfl		AKPr
	LN	liver	LN	liver	LN	liver	LN	liver
56					0% (0/3)	0% (0/3)	0% (0/3)	0% (0/3)
112					0% (0/6)	0% (0/6)	0% (0/5)	20% (1/5)
168	0% (0/2)	0% (0/2)	0% (0/3)	33% (1/3)	0% (0/5)	0% (0/5)	28,6% (2/7)	28,6% (2/7)
